# Supplementary material for: Development of a rapid and highly sensitive nucleic acid-based diagnostic test for schistosomes, leveraging on identical multi-repeat sequences
Source: Front Parasitol. 2024 Mar 14;3:1361493. doi: 10.3389/fpara.2024.1361493 (PMC11731689; doi:10.3389/fpara.2024.1361493)
Supplement: Supplementary file 2 [file Table_1.xls]

## Sheet: Sample Setup
Block Type	96-Well 0.2-mL Block
Calibration Background is expired	No
Calibration Background performed on	10-09-2021
Calibration Pure Dye ABY is expired	No
Calibration Pure Dye ABY performed on	10-09-2021
Calibration Pure Dye CY5 is expired	No
Calibration Pure Dye CY5 performed on	10-09-2021
Calibration Pure Dye FAM is expired	No
Calibration Pure Dye FAM performed on	10-09-2021
Calibration Pure Dye JUN is expired	No
Calibration Pure Dye JUN performed on	10-09-2021
Calibration Pure Dye MUSTANG PURPLE is expired	No
Calibration Pure Dye MUSTANG PURPLE performed on	10-09-2021
Calibration Pure Dye NED is expired	No
Calibration Pure Dye NED performed on	10-09-2021
Calibration Pure Dye ROX is expired	No
Calibration Pure Dye ROX performed on	10-09-2021
Calibration Pure Dye SYBR is expired	No
Calibration Pure Dye SYBR performed on	10-09-2021
Calibration Pure Dye TAMRA is expired	No
Calibration Pure Dye TAMRA performed on	10-09-2021
Calibration Pure Dye VIC is expired	No
Calibration Pure Dye VIC performed on	10-09-2021
Calibration ROI is expired	No
Calibration ROI performed on	10-08-2021
Calibration Uniformity is expired	No
Calibration Uniformity performed on	10-08-2021
Chemistry	TAQMAN
Date Created	2023-12-19 22:19:11 PM EAT
Experiment Barcode
Experiment Comment
Experiment File Name	C:\Users\OMBENI\OneDrive\Desktop\BIOINFORMATICS\Eds 1.eds
Experiment Name	2023-09-05_101140
Experiment Run End Time	2023-09-05 15:49:18 PM EAT
Experiment Type	Standard Curve
Instrument Name	SATREPS_QS5
Instrument Serial Number	272529713
Instrument Type	QuantStudio™ 5 System
Passive Reference	ROX
Post-read Stage/Step
Pre-read Stage/Step
Quantification Cycle Method	Ct
Signal Smoothing On	true
Stage/ Cycle where Ct Analysis is performed	Stage2, Step2
User Name
Well	Well Position	Sample Name	Sample Color	Biogroup Name	Biogroup Color	Target Name	Target Color	Task	Reporter	Quencher	Quantity	Comments
1	A1	S.haem 1	RGB(0,0,255)	S.haematobium	RGB(0,245,255)	IMRS	RGB(176,23,31)	STANDARD	FAM	None	10
2	A2	S.haem 1	RGB(0,0,255)	S.haematobium	RGB(0,245,255)	IMRS	RGB(176,23,31)	STANDARD	FAM	None	10
3	A3	S.haem 1	RGB(0,0,255)	S.haematobium	RGB(0,245,255)	IMRS	RGB(176,23,31)	STANDARD	FAM	None	10
4	A4
5	A5	S. man 1	RGB(238,238,0)	S.mansoni	RGB(238,220,130)	IMRS	RGB(176,23,31)	STANDARD	FAM	None	10
6	A6	S. man 1	RGB(238,238,0)	S.mansoni	RGB(238,220,130)	IMRS	RGB(176,23,31)	STANDARD	FAM	None	10
7	A7	S. man 1	RGB(238,238,0)	S.mansoni	RGB(238,220,130)	IMRS	RGB(176,23,31)	STANDARD	FAM	None	10
8	A8
9	A9
10	A10
11	A11
12	A12
13	B1	S.haem 2	RGB(139,137,112)	S.haematobium	RGB(0,245,255)	IMRS	RGB(176,23,31)	STANDARD	FAM	None	1
14	B2	S.haem 2	RGB(139,137,112)	S.haematobium	RGB(0,245,255)	IMRS	RGB(176,23,31)	STANDARD	FAM	None	1
15	B3	S.haem 2	RGB(139,137,112)	S.haematobium	RGB(0,245,255)	IMRS	RGB(176,23,31)	STANDARD	FAM	None	1
16	B4
17	B5	S. man 2	RGB(142,142,56)	S.mansoni	RGB(238,220,130)	IMRS	RGB(176,23,31)	STANDARD	FAM	None	1
18	B6	S. man 2	RGB(142,142,56)	S.mansoni	RGB(238,220,130)	IMRS	RGB(176,23,31)	STANDARD	FAM	None	1
19	B7	S. man 2	RGB(142,142,56)	S.mansoni	RGB(238,220,130)	IMRS	RGB(176,23,31)	STANDARD	FAM	None	1
20	B8
21	B9
22	B10
23	B11
24	B12
25	C1	S. haem 3	RGB(238,121,66)	S.haematobium	RGB(0,245,255)	IMRS	RGB(176,23,31)	STANDARD	FAM	None	0.1
26	C2	S. haem 3	RGB(238,121,66)	S.haematobium	RGB(0,245,255)	IMRS	RGB(176,23,31)	STANDARD	FAM	None	0.1
27	C3	S. haem 3	RGB(238,121,66)	S.haematobium	RGB(0,245,255)	IMRS	RGB(176,23,31)	STANDARD	FAM	None	0.1
28	C4
29	C5	S. man 3	RGB(238,44,44)	S.mansoni	RGB(238,220,130)	IMRS	RGB(176,23,31)	STANDARD	FAM	None	0.1
30	C6	S. man 3	RGB(238,44,44)	S.mansoni	RGB(238,220,130)	IMRS	RGB(176,23,31)	STANDARD	FAM	None	0.1
31	C7	S. man 3	RGB(238,44,44)	S.mansoni	RGB(238,220,130)	IMRS	RGB(176,23,31)	STANDARD	FAM	None	0.1
32	C8
33	C9
34	C10
35	C11
36	C12
37	D1	S. haem 4	RGB(142,56,142)	S.haematobium	RGB(0,245,255)	IMRS	RGB(176,23,31)	STANDARD	FAM	None	0.01
38	D2	S. haem 4	RGB(142,56,142)	S.haematobium	RGB(0,245,255)	IMRS	RGB(176,23,31)	STANDARD	FAM	None	0.01
39	D3	S. haem 4	RGB(142,56,142)	S.haematobium	RGB(0,245,255)	IMRS	RGB(176,23,31)	STANDARD	FAM	None	0.01
40	D4
41	D5	S. man 4	RGB(51,161,201)	S.mansoni	RGB(238,220,130)	IMRS	RGB(176,23,31)	STANDARD	FAM	None	0.01
42	D6	S. man 4	RGB(51,161,201)	S.mansoni	RGB(238,220,130)	IMRS	RGB(176,23,31)	STANDARD	FAM	None	0.01
43	D7	S. man 4	RGB(51,161,201)	S.mansoni	RGB(238,220,130)	IMRS	RGB(176,23,31)	STANDARD	FAM	None	0.01
44	D8
45	D9
46	D10
47	D11
48	D12
49	E1	S. haem 5	RGB(198,113,113)	S.haematobium	RGB(0,245,255)	IMRS	RGB(176,23,31)	STANDARD	FAM	None	0.001
50	E2	S. haem 5	RGB(198,113,113)	S.haematobium	RGB(0,245,255)	IMRS	RGB(176,23,31)	STANDARD	FAM	None	0.001
51	E3	S. haem 5	RGB(198,113,113)	S.haematobium	RGB(0,245,255)	IMRS	RGB(176,23,31)	STANDARD	FAM	None	0.001
52	E4
53	E5	S. man 5	RGB(238,18,137)	S.mansoni	RGB(238,220,130)	IMRS	RGB(176,23,31)	STANDARD	FAM	None	0.001
54	E6	S. man 5	RGB(238,18,137)	S.mansoni	RGB(238,220,130)	IMRS	RGB(176,23,31)	STANDARD	FAM	None	0.001
55	E7	S. man 5	RGB(238,18,137)	S.mansoni	RGB(238,220,130)	IMRS	RGB(176,23,31)	STANDARD	FAM	None	0.001
56	E8
57	E9
58	E10
59	E11
60	E12
61	F1	S. haem 6	RGB(0,245,255)	S.haematobium	RGB(0,245,255)	IMRS	RGB(176,23,31)	STANDARD	FAM	None	0.0001
62	F2	S. haem 6	RGB(0,245,255)	S.haematobium	RGB(0,245,255)	IMRS	RGB(176,23,31)	STANDARD	FAM	None	0.0001
63	F3	S. haem 6	RGB(0,245,255)	S.haematobium	RGB(0,245,255)	IMRS	RGB(176,23,31)	STANDARD	FAM	None	0.0001
64	F4
65	F5	S. man 6	RGB(176,23,31)	S.mansoni	RGB(238,220,130)	IMRS	RGB(176,23,31)	STANDARD	FAM	None	0.0001
66	F6	S. man 6	RGB(176,23,31)	S.mansoni	RGB(238,220,130)	IMRS	RGB(176,23,31)	STANDARD	FAM	None	0.0001
67	F7	S. man 6	RGB(176,23,31)	S.mansoni	RGB(238,220,130)	IMRS	RGB(176,23,31)	STANDARD	FAM	None	0.0001
68	F8
69	F9
70	F10
71	F11
72	F12	ntc	RGB(0,139,69)			IMRS	RGB(176,23,31)	NTC	FAM	None
73	G1	S. haem 7	RGB(238,220,130)	S.haematobium	RGB(0,245,255)	IMRS	RGB(176,23,31)	STANDARD	FAM	None	1e-05
74	G2	S. haem 7	RGB(238,220,130)	S.haematobium	RGB(0,245,255)	IMRS	RGB(176,23,31)	STANDARD	FAM	None	1e-05
75	G3	S. haem 7	RGB(238,220,130)	S.haematobium	RGB(0,245,255)	IMRS	RGB(176,23,31)	STANDARD	FAM	None	1e-05
76	G4
77	G5	S. man 7	RGB(0,0,255)	S.mansoni	RGB(238,220,130)	IMRS	RGB(176,23,31)	STANDARD	FAM	None	1e-05
78	G6	S. man 7	RGB(0,0,255)	S.mansoni	RGB(238,220,130)	IMRS	RGB(176,23,31)	STANDARD	FAM	None	1e-05
79	G7	S. man 7	RGB(0,0,255)	S.mansoni	RGB(238,220,130)	IMRS	RGB(176,23,31)	STANDARD	FAM	None	1e-05
80	G8
81	G9
82	G10
83	G11
84	G12	ntc	RGB(0,139,69)			IMRS	RGB(176,23,31)	NTC	FAM	None
85	H1
86	H2
87	H3
88	H4
89	H5
90	H6
91	H7
92	H8
93	H9
94	H10
95	H11
96	H12	ntc	RGB(0,139,69)			IMRS	RGB(176,23,31)	NTC	FAM	None

## Sheet: Amplification Data
Block Type	96-Well 0.2-mL Block
Calibration Background is expired	No
Calibration Background performed on	10-09-2021
Calibration Pure Dye ABY is expired	No
Calibration Pure Dye ABY performed on	10-09-2021
Calibration Pure Dye CY5 is expired	No
Calibration Pure Dye CY5 performed on	10-09-2021
Calibration Pure Dye FAM is expired	No
Calibration Pure Dye FAM performed on	10-09-2021
Calibration Pure Dye JUN is expired	No
Calibration Pure Dye JUN performed on	10-09-2021
Calibration Pure Dye MUSTANG PURPLE is expired	No
Calibration Pure Dye MUSTANG PURPLE performed on	10-09-2021
Calibration Pure Dye NED is expired	No
Calibration Pure Dye NED performed on	10-09-2021
Calibration Pure Dye ROX is expired	No
Calibration Pure Dye ROX performed on	10-09-2021
Calibration Pure Dye SYBR is expired	No
Calibration Pure Dye SYBR performed on	10-09-2021
Calibration Pure Dye TAMRA is expired	No
Calibration Pure Dye TAMRA performed on	10-09-2021
Calibration Pure Dye VIC is expired	No
Calibration Pure Dye VIC performed on	10-09-2021
Calibration ROI is expired	No
Calibration ROI performed on	10-08-2021
Calibration Uniformity is expired	No
Calibration Uniformity performed on	10-08-2021
Chemistry	TAQMAN
Date Created	2023-12-19 22:19:11 PM EAT
Experiment Barcode
Experiment Comment
Experiment File Name	C:\Users\OMBENI\OneDrive\Desktop\BIOINFORMATICS\Eds 1.eds
Experiment Name	2023-09-05_101140
Experiment Run End Time	2023-09-05 15:49:18 PM EAT
Experiment Type	Standard Curve
Instrument Name	SATREPS_QS5
Instrument Serial Number	272529713
Instrument Type	QuantStudio™ 5 System
Passive Reference	ROX
Post-read Stage/Step
Pre-read Stage/Step
Quantification Cycle Method	Ct
Signal Smoothing On	true
Stage/ Cycle where Ct Analysis is performed	Stage2, Step2
User Name
Well	Well Position	Cycle	Target Name	Rn	Delta Rn
1	A1	1	IMRS	4.43155	-0.0103311
1	A1	2	IMRS	4.44097	-0.000964178
1	A1	3	IMRS	4.44308	0.00109184
1	A1	4	IMRS	4.44287	0.000819463
1	A1	5	IMRS	4.44618	0.00407759
1	A1	6	IMRS	4.44637	0.00421434
1	A1	7	IMRS	4.43328	-0.0089336
1	A1	8	IMRS	4.434	-0.00826374
1	A1	9	IMRS	4.44162	-0.000699303
1	A1	10	IMRS	4.44429	0.00191605
1	A1	11	IMRS	4.44821	0.00577737
1	A1	12	IMRS	4.45727	0.0147866
1	A1	13	IMRS	4.4941	0.051555
1	A1	14	IMRS	4.54599	0.103395
1	A1	15	IMRS	4.63164	0.188986
1	A1	16	IMRS	4.79236	0.349656
1	A1	17	IMRS	5.07646	0.633701
1	A1	18	IMRS	5.45767	1.01486
1	A1	19	IMRS	5.91207	1.46919
1	A1	20	IMRS	6.407	1.96407
1	A1	21	IMRS	6.86111	2.41813
1	A1	22	IMRS	7.25815	2.81511
1	A1	23	IMRS	7.57267	3.12958
1	A1	24	IMRS	7.86042	3.41728
1	A1	25	IMRS	8.09677	3.65357
1	A1	26	IMRS	8.26851	3.82526
1	A1	27	IMRS	8.39221	3.9489
1	A1	28	IMRS	8.51418	4.07082
1	A1	29	IMRS	8.62175	4.17833
1	A1	30	IMRS	8.7119	4.26843
1	A1	31	IMRS	8.7676	4.32407
1	A1	32	IMRS	8.79241	4.34882
1	A1	33	IMRS	8.82476	4.38112
1	A1	34	IMRS	8.83088	4.38719
1	A1	35	IMRS	8.85137	4.40762
1	A1	36	IMRS	8.88869	4.44488
1	A1	37	IMRS	8.90263	4.45877
1	A1	38	IMRS	8.88901	4.44509
1	A1	39	IMRS	8.93747	4.4935
1	A1	40	IMRS	8.94242	4.4984
2	A2	1	IMRS	4.20685	-0.000272013
2	A2	2	IMRS	4.20888	0.00187152
2	A2	3	IMRS	4.20626	-0.000632683
2	A2	4	IMRS	4.20054	-0.00624396
2	A2	5	IMRS	4.20887	0.00220575
2	A2	6	IMRS	4.21336	0.00680928
2	A2	7	IMRS	4.20812	0.00168391
2	A2	8	IMRS	4.20621	-0.000111716
2	A2	9	IMRS	4.205	-0.00120162
2	A2	10	IMRS	4.20358	-0.00250896
2	A2	11	IMRS	4.20484	-0.00113075
2	A2	12	IMRS	4.21981	0.0139532
2	A2	13	IMRS	4.26142	0.0556814
2	A2	14	IMRS	4.30529	0.0996659
2	A2	15	IMRS	4.40513	0.19962
2	A2	16	IMRS	4.5975	0.392104
2	A2	17	IMRS	4.87575	0.670474
2	A2	18	IMRS	5.25668	1.05151
2	A2	19	IMRS	5.72334	1.51829
2	A2	20	IMRS	6.19368	1.98875
2	A2	21	IMRS	6.62176	2.41694
2	A2	22	IMRS	6.98238	2.77768
2	A2	23	IMRS	7.29883	3.09425
2	A2	24	IMRS	7.55281	3.34834
2	A2	25	IMRS	7.76758	3.56323
2	A2	26	IMRS	7.92793	3.7237
2	A2	27	IMRS	8.05398	3.84986
2	A2	28	IMRS	8.19684	3.99283
2	A2	29	IMRS	8.29689	4.093
2	A2	30	IMRS	8.3411	4.13732
2	A2	31	IMRS	8.39948	4.19582
2	A2	32	IMRS	8.43292	4.22938
2	A2	33	IMRS	8.46023	4.2568
2	A2	34	IMRS	8.47508	4.27176
2	A2	35	IMRS	8.45782	4.25463
2	A2	36	IMRS	8.46456	4.26148
2	A2	37	IMRS	8.50135	4.29838
2	A2	38	IMRS	8.56467	4.36182
2	A2	39	IMRS	8.57728	4.37455
2	A2	40	IMRS	8.52665	4.32403
3	A3	1	IMRS	4.12737	0.0127155
3	A3	2	IMRS	4.1217	0.00371787
3	A3	3	IMRS	4.12382	0.00252179
3	A3	4	IMRS	4.13016	0.00554668
3	A3	5	IMRS	4.12584	-0.00209194
3	A3	6	IMRS	4.1168	-0.0144517
3	A3	7	IMRS	4.13621	0.00163231
3	A3	8	IMRS	4.1452	0.00730269
3	A3	9	IMRS	4.13905	-0.00216841
3	A3	10	IMRS	4.14624	0.00170859
3	A3	11	IMRS	4.15788	0.0100235
3	A3	12	IMRS	4.17479	0.0236142
3	A3	13	IMRS	4.1896	0.0351096
3	A3	14	IMRS	4.22017	0.0623578
3	A3	15	IMRS	4.31698	0.155848
3	A3	16	IMRS	4.4904	0.325947
3	A3	17	IMRS	4.74268	0.574913
3	A3	18	IMRS	5.09549	0.9244
3	A3	19	IMRS	5.53763	1.36323
3	A3	20	IMRS	5.99802	1.8203
3	A3	21	IMRS	6.41499	2.23395
3	A3	22	IMRS	6.77464	2.59027
3	A3	23	IMRS	7.08513	2.89745
3	A3	24	IMRS	7.32391	3.1329
3	A3	25	IMRS	7.52861	3.33429
3	A3	26	IMRS	7.71211	3.51446
3	A3	27	IMRS	7.88604	3.68508
3	A3	28	IMRS	7.98893	3.78464
3	A3	29	IMRS	8.05136	3.84376
3	A3	30	IMRS	8.10757	3.89665
3	A3	31	IMRS	8.17493	3.96069
3	A3	32	IMRS	8.22165	4.00409
3	A3	33	IMRS	8.24454	4.02366
3	A3	34	IMRS	8.23975	4.01555
3	A3	35	IMRS	8.27078	4.04326
3	A3	36	IMRS	8.29962	4.06878
3	A3	37	IMRS	8.31424	4.08008
3	A3	38	IMRS	8.31239	4.07491
3	A3	39	IMRS	8.32804	4.08724
3	A3	40	IMRS	8.33231	4.0882
4	A4	1
4	A4	2
4	A4	3
4	A4	4
4	A4	5
4	A4	6
4	A4	7
4	A4	8
4	A4	9
4	A4	10
4	A4	11
4	A4	12
4	A4	13
4	A4	14
4	A4	15
4	A4	16
4	A4	17
4	A4	18
4	A4	19
4	A4	20
4	A4	21
4	A4	22
4	A4	23
4	A4	24
4	A4	25
4	A4	26
4	A4	27
4	A4	28
4	A4	29
4	A4	30
4	A4	31
4	A4	32
4	A4	33
4	A4	34
4	A4	35
4	A4	36
4	A4	37
4	A4	38
4	A4	39
4	A4	40
5	A5	1	IMRS	4.35203	-0.0254728
5	A5	2	IMRS	4.36151	-0.0135092
5	A5	3	IMRS	4.36688	-0.00566111
5	A5	4	IMRS	4.37291	0.00285597
5	A5	5	IMRS	4.37562	0.00805235
5	A5	6	IMRS	4.36306	-0.00202818
5	A5	7	IMRS	4.35938	-0.00321903
5	A5	8	IMRS	4.38311	0.0229944
5	A5	9	IMRS	4.40317	0.0455405
5	A5	10	IMRS	4.41758	0.0624266
5	A5	11	IMRS	4.43961	0.0869492
5	A5	12	IMRS	4.49064	0.140462
5	A5	13	IMRS	4.60207	0.254376
5	A5	14	IMRS	4.78347	0.438258
5	A5	15	IMRS	5.09104	0.748313
5	A5	16	IMRS	5.52851	1.18827
5	A5	17	IMRS	6.06534	1.72758
5	A5	18	IMRS	6.61754	2.28226
5	A5	19	IMRS	7.14063	2.80783
5	A5	20	IMRS	7.60204	3.27173
5	A5	21	IMRS	7.97106	3.64323
5	A5	22	IMRS	8.24703	3.92169
5	A5	23	IMRS	8.47903	4.15617
5	A5	24	IMRS	8.68766	4.36729
5	A5	25	IMRS	8.86542	4.54753
5	A5	26	IMRS	8.99446	4.67906
5	A5	27	IMRS	9.11201	4.79909
5	A5	28	IMRS	9.19233	4.8819
5	A5	29	IMRS	9.25083	4.94288
5	A5	30	IMRS	9.29072	4.98526
5	A5	31	IMRS	9.31644	5.01346
5	A5	32	IMRS	9.31802	5.01752
5	A5	33	IMRS	9.34082	5.0428
5	A5	34	IMRS	9.35368	5.05815
5	A5	35	IMRS	9.37863	5.08559
5	A5	36	IMRS	9.38344	5.09288
5	A5	37	IMRS	9.40535	5.11727
5	A5	38	IMRS	9.40944	5.12385
5	A5	39	IMRS	9.40966	5.12655
5	A5	40	IMRS	9.39127	5.11064
6	A6	1	IMRS	3.99597	-0.00416025
6	A6	2	IMRS	4.00428	0.00122468
6	A6	3	IMRS	4.00741	0.00142924
6	A6	4	IMRS	4.00661	-0.00229629
6	A6	5	IMRS	4.01346	0.00162522
6	A6	6	IMRS	4.01353	-0.00123914
6	A6	7	IMRS	4.01733	-0.000358423
6	A6	8	IMRS	4.02146	0.000839392
6	A6	9	IMRS	4.02984	0.00629632
6	A6	10	IMRS	4.04261	0.0161339
6	A6	11	IMRS	4.05694	0.027537
6	A6	12	IMRS	4.09891	0.0665814
6	A6	13	IMRS	4.19505	0.159797
6	A6	14	IMRS	4.383	0.344817
6	A6	15	IMRS	4.67139	0.630286
6	A6	16	IMRS	5.0662	1.02217
6	A6	17	IMRS	5.55157	1.50461
6	A6	18	IMRS	6.06353	2.01364
6	A6	19	IMRS	6.53818	2.48537
6	A6	20	IMRS	6.95953	2.90379
6	A6	21	IMRS	7.3103	3.25164
6	A6	22	IMRS	7.60845	3.54686
6	A6	23	IMRS	7.84774	3.78322
6	A6	24	IMRS	7.99998	3.93253
6	A6	25	IMRS	8.14391	4.07354
6	A6	26	IMRS	8.26586	4.19256
6	A6	27	IMRS	8.34249	4.26626
6	A6	28	IMRS	8.40765	4.3285
6	A6	29	IMRS	8.46215	4.38007
6	A6	30	IMRS	8.50275	4.41775
6	A6	31	IMRS	8.53467	4.44673
6	A6	32	IMRS	8.5704	4.47954
6	A6	33	IMRS	8.59692	4.50314
6	A6	34	IMRS	8.61545	4.51874
6	A6	35	IMRS	8.62644	4.52679
6	A6	36	IMRS	8.63062	4.52805
6	A6	37	IMRS	8.64486	4.53936
6	A6	38	IMRS	8.6715	4.56308
6	A6	39	IMRS	8.689	4.57765
6	A6	40	IMRS	8.67269	4.55842
7	A7	1	IMRS	4.17467	-0.0230618
7	A7	2	IMRS	4.17123	-0.0259204
7	A7	3	IMRS	4.18962	-0.00694704
7	A7	4	IMRS	4.19816	0.00217819
7	A7	5	IMRS	4.20548	0.0100803
7	A7	6	IMRS	4.19443	-0.000391483
7	A7	7	IMRS	4.1908	-0.00343561
7	A7	8	IMRS	4.19217	-0.00148439
7	A7	9	IMRS	4.2062	0.0131249
7	A7	10	IMRS	4.22658	0.034081
7	A7	11	IMRS	4.2471	0.0551839
7	A7	12	IMRS	4.2891	0.0977712
7	A7	13	IMRS	4.39169	0.200937
7	A7	14	IMRS	4.56178	0.371615
7	A7	15	IMRS	4.85706	0.667477
7	A7	16	IMRS	5.2657	1.0767
7	A7	17	IMRS	5.78315	1.59473
7	A7	18	IMRS	6.34582	2.15798
7	A7	19	IMRS	6.84087	2.65361
7	A7	20	IMRS	7.25118	3.06451
7	A7	21	IMRS	7.61808	3.43199
7	A7	22	IMRS	7.92208	3.73657
7	A7	23	IMRS	8.14725	3.96232
7	A7	24	IMRS	8.39215	4.2078
7	A7	25	IMRS	8.54325	4.35949
7	A7	26	IMRS	8.6422	4.45902
7	A7	27	IMRS	8.75922	4.57661
7	A7	28	IMRS	8.84336	4.66133
7	A7	29	IMRS	8.87822	4.69678
7	A7	30	IMRS	8.93879	4.75793
7	A7	31	IMRS	8.95674	4.77646
7	A7	32	IMRS	8.94888	4.76918
7	A7	33	IMRS	8.98457	4.80546
7	A7	34	IMRS	9.00333	4.8248
7	A7	35	IMRS	9.01501	4.83706
7	A7	36	IMRS	9.02559	4.84822
7	A7	37	IMRS	9.03768	4.86089
7	A7	38	IMRS	9.0518	4.87559
7	A7	39	IMRS	9.0546	4.87898
7	A7	40	IMRS	9.03134	4.8563
8	A8	1
8	A8	2
8	A8	3
8	A8	4
8	A8	5
8	A8	6
8	A8	7
8	A8	8
8	A8	9
8	A8	10
8	A8	11
8	A8	12
8	A8	13
8	A8	14
8	A8	15
8	A8	16
8	A8	17
8	A8	18
8	A8	19
8	A8	20
8	A8	21
8	A8	22
8	A8	23
8	A8	24
8	A8	25
8	A8	26
8	A8	27
8	A8	28
8	A8	29
8	A8	30
8	A8	31
8	A8	32
8	A8	33
8	A8	34
8	A8	35
8	A8	36
8	A8	37
8	A8	38
8	A8	39
8	A8	40
9	A9	1
9	A9	2
9	A9	3
9	A9	4
9	A9	5
9	A9	6
9	A9	7
9	A9	8
9	A9	9
9	A9	10
9	A9	11
9	A9	12
9	A9	13
9	A9	14
9	A9	15
9	A9	16
9	A9	17
9	A9	18
9	A9	19
9	A9	20
9	A9	21
9	A9	22
9	A9	23
9	A9	24
9	A9	25
9	A9	26
9	A9	27
9	A9	28
9	A9	29
9	A9	30
9	A9	31
9	A9	32
9	A9	33
9	A9	34
9	A9	35
9	A9	36
9	A9	37
9	A9	38
9	A9	39
9	A9	40
10	A10	1
10	A10	2
10	A10	3
10	A10	4
10	A10	5
10	A10	6
10	A10	7
10	A10	8
10	A10	9
10	A10	10
10	A10	11
10	A10	12
10	A10	13
10	A10	14
10	A10	15
10	A10	16
10	A10	17
10	A10	18
10	A10	19
10	A10	20
10	A10	21
10	A10	22
10	A10	23
10	A10	24
10	A10	25
10	A10	26
10	A10	27
10	A10	28
10	A10	29
10	A10	30
10	A10	31
10	A10	32
10	A10	33
10	A10	34
10	A10	35
10	A10	36
10	A10	37
10	A10	38
10	A10	39
10	A10	40
11	A11	1
11	A11	2
11	A11	3
11	A11	4
11	A11	5
11	A11	6
11	A11	7
11	A11	8
11	A11	9
11	A11	10
11	A11	11
11	A11	12
11	A11	13
11	A11	14
11	A11	15
11	A11	16
11	A11	17
11	A11	18
11	A11	19
11	A11	20
11	A11	21
11	A11	22
11	A11	23
11	A11	24
11	A11	25
11	A11	26
11	A11	27
11	A11	28
11	A11	29
11	A11	30
11	A11	31
11	A11	32
11	A11	33
11	A11	34
11	A11	35
11	A11	36
11	A11	37
11	A11	38
11	A11	39
11	A11	40
12	A12	1
12	A12	2
12	A12	3
12	A12	4
12	A12	5
12	A12	6
12	A12	7
12	A12	8
12	A12	9
12	A12	10
12	A12	11
12	A12	12
12	A12	13
12	A12	14
12	A12	15
12	A12	16
12	A12	17
12	A12	18
12	A12	19
12	A12	20
12	A12	21
12	A12	22
12	A12	23
12	A12	24
12	A12	25
12	A12	26
12	A12	27
12	A12	28
12	A12	29
12	A12	30
12	A12	31
12	A12	32
12	A12	33
12	A12	34
12	A12	35
12	A12	36
12	A12	37
12	A12	38
12	A12	39
12	A12	40
13	B1	1	IMRS	4.35326	-0.0229943
13	B1	2	IMRS	4.35892	-0.0172863
13	B1	3	IMRS	4.36877	-0.00738796
13	B1	4	IMRS	4.3808	0.00468909
13	B1	5	IMRS	4.38288	0.0068155
13	B1	6	IMRS	4.38157	0.0055516
13	B1	7	IMRS	4.3785	0.00253103
13	B1	8	IMRS	4.36743	-0.00849325
13	B1	9	IMRS	4.36946	-0.00641834
13	B1	10	IMRS	4.37393	-0.00190583
13	B1	11	IMRS	4.37465	-0.00113745
13	B1	12	IMRS	4.37498	-0.000761509
13	B1	13	IMRS	4.38221	0.00651713
13	B1	14	IMRS	4.39194	0.0162896
13	B1	15	IMRS	4.40994	0.0343357
13	B1	16	IMRS	4.42378	0.0482257
13	B1	17	IMRS	4.45229	0.0767813
13	B1	18	IMRS	4.50936	0.133896
13	B1	19	IMRS	4.65521	0.2798
13	B1	20	IMRS	4.8765	0.501131
13	B1	21	IMRS	5.19155	0.81623
13	B1	22	IMRS	5.63033	1.25506
13	B1	23	IMRS	6.11279	1.73756
13	B1	24	IMRS	6.5881	2.21292
13	B1	25	IMRS	7.01925	2.64411
13	B1	26	IMRS	7.37309	2.998
13	B1	27	IMRS	7.6681	3.29306
13	B1	28	IMRS	7.90129	3.52629
13	B1	29	IMRS	8.09017	3.71522
13	B1	30	IMRS	8.25445	3.87955
13	B1	31	IMRS	8.36631	3.99146
13	B1	32	IMRS	8.46386	4.08905
13	B1	33	IMRS	8.55198	4.17721
13	B1	34	IMRS	8.5931	4.21838
13	B1	35	IMRS	8.6318	4.25713
13	B1	36	IMRS	8.68295	4.30832
13	B1	37	IMRS	8.72002	4.34544
13	B1	38	IMRS	8.74473	4.3702
13	B1	39	IMRS	8.76987	4.39538
13	B1	40	IMRS	8.78156	4.40712
14	B2	1	IMRS	4.09112	0.0139475
14	B2	2	IMRS	4.07669	-0.00324578
14	B2	3	IMRS	4.08159	-0.0011138
14	B2	4	IMRS	4.09764	0.0121714
14	B2	5	IMRS	4.09546	0.0072333
14	B2	6	IMRS	4.08547	-0.00552921
14	B2	7	IMRS	4.08045	-0.0133097
14	B2	8	IMRS	4.08769	-0.00883076
14	B2	9	IMRS	4.09105	-0.00823659
14	B2	10	IMRS	4.107	0.00495038
14	B2	11	IMRS	4.11426	0.00944412
14	B2	12	IMRS	4.11323	0.00565283
14	B2	13	IMRS	4.10791	-0.00243191
14	B2	14	IMRS	4.11354	0.00043439
14	B2	15	IMRS	4.13567	0.0197997
14	B2	16	IMRS	4.15581	0.03717
14	B2	17	IMRS	4.17279	0.0513907
14	B2	18	IMRS	4.2203	0.0961367
14	B2	19	IMRS	4.34778	0.220854
14	B2	20	IMRS	4.55962	0.429924
14	B2	21	IMRS	4.85403	0.721568
14	B2	22	IMRS	5.26042	1.12519
14	B2	23	IMRS	5.71701	1.57902
14	B2	24	IMRS	6.16962	2.02887
14	B2	25	IMRS	6.57085	2.42733
14	B2	26	IMRS	6.91253	2.76625
14	B2	27	IMRS	7.19042	3.04138
14	B2	28	IMRS	7.44969	3.29788
14	B2	29	IMRS	7.65042	3.49585
14	B2	30	IMRS	7.80587	3.64853
14	B2	31	IMRS	7.89658	3.73648
14	B2	32	IMRS	7.98383	3.82097
14	B2	33	IMRS	8.06299	3.89736
14	B2	34	IMRS	8.13264	3.96425
14	B2	35	IMRS	8.1768	4.00564
14	B2	36	IMRS	8.2353	4.06138
14	B2	37	IMRS	8.31787	4.14119
14	B2	38	IMRS	8.33883	4.15938
14	B2	39	IMRS	8.33274	4.15053
14	B2	40	IMRS	8.3346	4.14962
15	B3	1	IMRS	3.93829	-0.0205803
15	B3	2	IMRS	3.94175	-0.0187604
15	B3	3	IMRS	3.95166	-0.0104958
15	B3	4	IMRS	3.96498	0.0011765
15	B3	5	IMRS	3.96981	0.00435944
15	B3	6	IMRS	3.97091	0.00382066
15	B3	7	IMRS	3.97569	0.00695639
15	B3	8	IMRS	3.97621	0.00582538
15	B3	9	IMRS	3.97011	-0.00191841
15	B3	10	IMRS	3.9666	-0.0070663
15	B3	11	IMRS	3.97003	-0.00528431
15	B3	12	IMRS	3.97711	0.000144287
15	B3	13	IMRS	3.98227	0.00366315
15	B3	14	IMRS	3.97907	-0.00118099
15	B3	15	IMRS	3.9914	0.00950856
15	B3	16	IMRS	4.01428	0.0307343
15	B3	17	IMRS	4.05218	0.066993
15	B3	18	IMRS	4.11088	0.124046
15	B3	19	IMRS	4.20978	0.221302
15	B3	20	IMRS	4.41153	0.421406
15	B3	21	IMRS	4.70843	0.716661
15	B3	22	IMRS	5.07772	1.08431
15	B3	23	IMRS	5.50627	1.51121
15	B3	24	IMRS	5.94594	1.94924
15	B3	25	IMRS	6.35345	2.35511
15	B3	26	IMRS	6.693	2.69301
15	B3	27	IMRS	6.96778	2.96614
15	B3	28	IMRS	7.19323	3.18995
15	B3	29	IMRS	7.39135	3.38643
15	B3	30	IMRS	7.54173	3.53516
15	B3	31	IMRS	7.64414	3.63592
15	B3	32	IMRS	7.7464	3.73653
15	B3	33	IMRS	7.82847	3.81697
15	B3	34	IMRS	7.89627	3.88312
15	B3	35	IMRS	7.9592	3.9444
15	B3	36	IMRS	8.01744	4.001
15	B3	37	IMRS	8.04396	4.02587
15	B3	38	IMRS	8.0491	4.02937
15	B3	39	IMRS	8.06089	4.03952
15	B3	40	IMRS	8.07317	4.05015
16	B4	1
16	B4	2
16	B4	3
16	B4	4
16	B4	5
16	B4	6
16	B4	7
16	B4	8
16	B4	9
16	B4	10
16	B4	11
16	B4	12
16	B4	13
16	B4	14
16	B4	15
16	B4	16
16	B4	17
16	B4	18
16	B4	19
16	B4	20
16	B4	21
16	B4	22
16	B4	23
16	B4	24
16	B4	25
16	B4	26
16	B4	27
16	B4	28
16	B4	29
16	B4	30
16	B4	31
16	B4	32
16	B4	33
16	B4	34
16	B4	35
16	B4	36
16	B4	37
16	B4	38
16	B4	39
16	B4	40
17	B5	1	IMRS	3.71514	-0.0176152
17	B5	2	IMRS	3.726	-0.0091283
17	B5	3	IMRS	3.73828	0.00078148
17	B5	4	IMRS	3.74282	0.00294051
17	B5	5	IMRS	3.74689	0.00464011
17	B5	6	IMRS	3.749	0.00437728
17	B5	7	IMRS	3.74492	-0.00207775
17	B5	8	IMRS	3.73576	-0.0136152
17	B5	9	IMRS	3.7419	-0.00985061
17	B5	10	IMRS	3.7546	0.000481171
17	B5	11	IMRS	3.76063	0.00413699
17	B5	12	IMRS	3.76705	0.00818597
17	B5	13	IMRS	3.77928	0.018034
17	B5	14	IMRS	3.79633	0.0327105
17	B5	15	IMRS	3.83153	0.0655378
17	B5	16	IMRS	3.90853	0.140168
17	B5	17	IMRS	4.0448	0.274063
17	B5	18	IMRS	4.29059	0.517475
17	B5	19	IMRS	4.66602	0.89053
17	B5	20	IMRS	5.16204	1.38418
17	B5	21	IMRS	5.70814	1.9279
17	B5	22	IMRS	6.25394	2.47133
17	B5	23	IMRS	6.73553	2.95055
17	B5	24	IMRS	7.14751	3.36015
17	B5	25	IMRS	7.48495	3.69522
17	B5	26	IMRS	7.76292	3.97081
17	B5	27	IMRS	7.97468	4.1802
17	B5	28	IMRS	8.1543	4.35745
17	B5	29	IMRS	8.30832	4.50909
17	B5	30	IMRS	8.4018	4.6002
17	B5	31	IMRS	8.47827	4.6743
17	B5	32	IMRS	8.57562	4.76927
17	B5	33	IMRS	8.63879	4.83007
17	B5	34	IMRS	8.64383	4.83273
17	B5	35	IMRS	8.66777	4.8543
17	B5	36	IMRS	8.69456	4.87871
17	B5	37	IMRS	8.72079	4.90257
17	B5	38	IMRS	8.74391	4.92331
17	B5	39	IMRS	8.76995	4.94698
17	B5	40	IMRS	8.78507	4.95973
18	B6	1	IMRS	3.96297	-0.0229859
18	B6	2	IMRS	3.96261	-0.0230697
18	B6	3	IMRS	3.97942	-0.00599066
18	B6	4	IMRS	3.98897	0.00383921
18	B6	5	IMRS	3.98076	-0.00410358
18	B6	6	IMRS	3.98971	0.00511857
18	B6	7	IMRS	3.99557	0.0112515
18	B6	8	IMRS	3.98037	-0.00367479
18	B6	9	IMRS	3.97742	-0.00635163
18	B6	10	IMRS	3.9823	-0.00119905
18	B6	11	IMRS	3.98434	0.00111039
18	B6	12	IMRS	3.99393	0.0109753
18	B6	13	IMRS	4.0127	0.030017
18	B6	14	IMRS	4.02824	0.0458328
18	B6	15	IMRS	4.07143	0.0892967
18	B6	16	IMRS	4.14059	0.158732
18	B6	17	IMRS	4.28034	0.298748
18	B6	18	IMRS	4.52211	0.540792
18	B6	19	IMRS	4.87634	0.895298
18	B6	20	IMRS	5.33904	1.35827
18	B6	21	IMRS	5.84409	1.86359
18	B6	22	IMRS	6.34462	2.3644
18	B6	23	IMRS	6.79635	2.81639
18	B6	24	IMRS	7.16811	3.18843
18	B6	25	IMRS	7.48146	3.50205
18	B6	26	IMRS	7.73122	3.75209
18	B6	27	IMRS	7.92222	3.94336
18	B6	28	IMRS	8.08655	4.10796
18	B6	29	IMRS	8.21936	4.24105
18	B6	30	IMRS	8.31324	4.3352
18	B6	31	IMRS	8.40944	4.43167
18	B6	32	IMRS	8.4719	4.49441
18	B6	33	IMRS	8.49823	4.52101
18	B6	34	IMRS	8.54152	4.56457
18	B6	35	IMRS	8.56244	4.58576
18	B6	36	IMRS	8.55029	4.57389
18	B6	37	IMRS	8.57145	4.59532
18	B6	38	IMRS	8.61165	4.6358
18	B6	39	IMRS	8.66624	4.69066
18	B6	40	IMRS	8.68512	4.70981
19	B7	1	IMRS	3.93111	-0.0189092
19	B7	2	IMRS	3.93134	-0.0187836
19	B7	3	IMRS	3.9444	-0.00583595
19	B7	4	IMRS	3.95973	0.00938887
19	B7	5	IMRS	3.95813	0.00767358
19	B7	6	IMRS	3.94216	-0.00840261
19	B7	7	IMRS	3.9455	-0.00517119
19	B7	8	IMRS	3.95155	0.000766038
19	B7	9	IMRS	3.94794	-0.00294625
19	B7	10	IMRS	3.95221	0.0012162
19	B7	11	IMRS	3.95442	0.00331131
19	B7	12	IMRS	3.96046	0.0092464
19	B7	13	IMRS	3.97479	0.0234658
19	B7	14	IMRS	3.99098	0.0395435
19	B7	15	IMRS	4.03444	0.0829007
19	B7	16	IMRS	4.1064	0.154753
19	B7	17	IMRS	4.23023	0.278471
19	B7	18	IMRS	4.43314	0.481271
19	B7	19	IMRS	4.77566	0.82368
19	B7	20	IMRS	5.22387	1.27179
19	B7	21	IMRS	5.71339	1.7612
19	B7	22	IMRS	6.20156	2.24926
19	B7	23	IMRS	6.63635	2.68393
19	B7	24	IMRS	7.02945	3.07693
19	B7	25	IMRS	7.34535	3.39272
19	B7	26	IMRS	7.60339	3.65065
19	B7	27	IMRS	7.80822	3.85537
19	B7	28	IMRS	7.95881	4.00585
19	B7	29	IMRS	8.06853	4.11547
19	B7	30	IMRS	8.19473	4.24156
19	B7	31	IMRS	8.27824	4.32495
19	B7	32	IMRS	8.31114	4.35775
19	B7	33	IMRS	8.3662	4.41269
19	B7	34	IMRS	8.41745	4.46384
19	B7	35	IMRS	8.45712	4.5034
19	B7	36	IMRS	8.47246	4.51863
19	B7	37	IMRS	8.46176	4.50783
19	B7	38	IMRS	8.49218	4.53814
19	B7	39	IMRS	8.49937	4.54521
19	B7	40	IMRS	8.48519	4.53093
20	B8	1
20	B8	2
20	B8	3
20	B8	4
20	B8	5
20	B8	6
20	B8	7
20	B8	8
20	B8	9
20	B8	10
20	B8	11
20	B8	12
20	B8	13
20	B8	14
20	B8	15
20	B8	16
20	B8	17
20	B8	18
20	B8	19
20	B8	20
20	B8	21
20	B8	22
20	B8	23
20	B8	24
20	B8	25
20	B8	26
20	B8	27
20	B8	28
20	B8	29
20	B8	30
20	B8	31
20	B8	32
20	B8	33
20	B8	34
20	B8	35
20	B8	36
20	B8	37
20	B8	38
20	B8	39
20	B8	40
21	B9	1
21	B9	2
21	B9	3
21	B9	4
21	B9	5
21	B9	6
21	B9	7
21	B9	8
21	B9	9
21	B9	10
21	B9	11
21	B9	12
21	B9	13
21	B9	14
21	B9	15
21	B9	16
21	B9	17
21	B9	18
21	B9	19
21	B9	20
21	B9	21
21	B9	22
21	B9	23
21	B9	24
21	B9	25
21	B9	26
21	B9	27
21	B9	28
21	B9	29
21	B9	30
21	B9	31
21	B9	32
21	B9	33
21	B9	34
21	B9	35
21	B9	36
21	B9	37
21	B9	38
21	B9	39
21	B9	40
22	B10	1
22	B10	2
22	B10	3
22	B10	4
22	B10	5
22	B10	6
22	B10	7
22	B10	8
22	B10	9
22	B10	10
22	B10	11
22	B10	12
22	B10	13
22	B10	14
22	B10	15
22	B10	16
22	B10	17
22	B10	18
22	B10	19
22	B10	20
22	B10	21
22	B10	22
22	B10	23
22	B10	24
22	B10	25
22	B10	26
22	B10	27
22	B10	28
22	B10	29
22	B10	30
22	B10	31
22	B10	32
22	B10	33
22	B10	34
22	B10	35
22	B10	36
22	B10	37
22	B10	38
22	B10	39
22	B10	40
23	B11	1
23	B11	2
23	B11	3
23	B11	4
23	B11	5
23	B11	6
23	B11	7
23	B11	8
23	B11	9
23	B11	10
23	B11	11
23	B11	12
23	B11	13
23	B11	14
23	B11	15
23	B11	16
23	B11	17
23	B11	18
23	B11	19
23	B11	20
23	B11	21
23	B11	22
23	B11	23
23	B11	24
23	B11	25
23	B11	26
23	B11	27
23	B11	28
23	B11	29
23	B11	30
23	B11	31
23	B11	32
23	B11	33
23	B11	34
23	B11	35
23	B11	36
23	B11	37
23	B11	38
23	B11	39
23	B11	40
24	B12	1
24	B12	2
24	B12	3
24	B12	4
24	B12	5
24	B12	6
24	B12	7
24	B12	8
24	B12	9
24	B12	10
24	B12	11
24	B12	12
24	B12	13
24	B12	14
24	B12	15
24	B12	16
24	B12	17
24	B12	18
24	B12	19
24	B12	20
24	B12	21
24	B12	22
24	B12	23
24	B12	24
24	B12	25
24	B12	26
24	B12	27
24	B12	28
24	B12	29
24	B12	30
24	B12	31
24	B12	32
24	B12	33
24	B12	34
24	B12	35
24	B12	36
24	B12	37
24	B12	38
24	B12	39
24	B12	40
25	C1	1	IMRS	4.33864	0.00818168
25	C1	2	IMRS	4.33678	0.00608978
25	C1	3	IMRS	4.34427	0.013341
25	C1	4	IMRS	4.34317	0.0120106
25	C1	5	IMRS	4.33072	-0.000679431
25	C1	6	IMRS	4.33124	-0.000392863
25	C1	7	IMRS	4.32802	-0.00384708
25	C1	8	IMRS	4.32098	-0.0111174
25	C1	9	IMRS	4.32455	-0.00779007
25	C1	10	IMRS	4.3369	0.00433112
25	C1	11	IMRS	4.33966	0.00685262
25	C1	12	IMRS	4.31828	-0.0147638
25	C1	13	IMRS	4.3185	-0.0147724
25	C1	14	IMRS	4.32366	-0.00985149
25	C1	15	IMRS	4.32442	-0.00933175
25	C1	16	IMRS	4.33528	0.0013017
25	C1	17	IMRS	4.34773	0.0135111
25	C1	18	IMRS	4.35565	0.0211982
25	C1	19	IMRS	4.35514	0.0204491
25	C1	20	IMRS	4.38185	0.0469259
25	C1	21	IMRS	4.43204	0.0968794
25	C1	22	IMRS	4.51172	0.176326
25	C1	23	IMRS	4.64371	0.308079
25	C1	24	IMRS	4.90141	0.565551
25	C1	25	IMRS	5.2791	0.943001
25	C1	26	IMRS	5.73474	1.39841
25	C1	27	IMRS	6.2223	1.88573
25	C1	28	IMRS	6.68596	2.34916
25	C1	29	IMRS	7.09935	2.76232
25	C1	30	IMRS	7.44689	3.10962
25	C1	31	IMRS	7.73349	3.39598
25	C1	32	IMRS	7.93926	3.60151
25	C1	33	IMRS	8.11416	3.77618
25	C1	34	IMRS	8.24717	3.90896
25	C1	35	IMRS	8.37518	4.03673
25	C1	36	IMRS	8.50322	4.16454
25	C1	37	IMRS	8.57821	4.23929
25	C1	38	IMRS	8.60563	4.26648
25	C1	39	IMRS	8.6663	4.32691
25	C1	40	IMRS	8.69828	4.35865
26	C2	1	IMRS	4.23011	-0.00924916
26	C2	2	IMRS	4.23419	-0.00402845
26	C2	3	IMRS	4.23747	0.000390707
26	C2	4	IMRS	4.23982	0.0038805
26	C2	5	IMRS	4.23749	0.00269301
26	C2	6	IMRS	4.21916	-0.0145057
26	C2	7	IMRS	4.21968	-0.0128494
26	C2	8	IMRS	4.23714	0.00575855
26	C2	9	IMRS	4.24233	0.0120784
26	C2	10	IMRS	4.23892	0.00981322
26	C2	11	IMRS	4.23562	0.00765441
26	C2	12	IMRS	4.21811	-0.00872512
26	C2	13	IMRS	4.22117	-0.00452484
26	C2	14	IMRS	4.22643	0.00187605
26	C2	15	IMRS	4.2198	-0.00361204
26	C2	16	IMRS	4.22235	7.23021e-05
26	C2	17	IMRS	4.23095	0.00981248
26	C2	18	IMRS	4.2379	0.0178985
26	C2	19	IMRS	4.24648	0.0276139
26	C2	20	IMRS	4.28207	0.0643464
26	C2	21	IMRS	4.31906	0.102471
26	C2	22	IMRS	4.39595	0.180499
26	C2	23	IMRS	4.53098	0.316676
26	C2	24	IMRS	4.77399	0.560824
26	C2	25	IMRS	5.15207	0.94004
26	C2	26	IMRS	5.61009	1.3992
26	C2	27	IMRS	6.09482	1.88507
26	C2	28	IMRS	6.54462	2.336
26	C2	29	IMRS	6.93496	2.72749
26	C2	30	IMRS	7.24693	3.04059
26	C2	31	IMRS	7.51421	3.30901
26	C2	32	IMRS	7.72549	3.52143
26	C2	33	IMRS	7.90048	3.69756
26	C2	34	IMRS	8.04955	3.84776
26	C2	35	IMRS	8.17486	3.97422
26	C2	36	IMRS	8.28197	4.08246
26	C2	37	IMRS	8.35399	4.15562
26	C2	38	IMRS	8.41124	4.21401
26	C2	39	IMRS	8.47116	4.27507
26	C2	40	IMRS	8.48743	4.29248
27	C3	1	IMRS	3.93119	0.00445839
27	C3	2	IMRS	3.93196	0.00408592
27	C3	3	IMRS	3.93149	0.00247463
27	C3	4	IMRS	3.93473	0.00457289
27	C3	5	IMRS	3.93743	0.00613614
27	C3	6	IMRS	3.93228	-0.000151493
27	C3	7	IMRS	3.93924	0.00566634
27	C3	8	IMRS	3.94391	0.00919726
27	C3	9	IMRS	3.94295	0.00709697
27	C3	10	IMRS	3.93162	-0.00537453
27	C3	11	IMRS	3.92733	-0.0108015
27	C3	12	IMRS	3.91796	-0.0213175
27	C3	13	IMRS	3.91959	-0.0208276
27	C3	14	IMRS	3.93493	-0.00662241
27	C3	15	IMRS	3.93662	-0.00608149
27	C3	16	IMRS	3.94276	-0.00107262
27	C3	17	IMRS	3.95617	0.0111935
27	C3	18	IMRS	3.9611	0.0149795
27	C3	19	IMRS	3.95819	0.0109318
27	C3	20	IMRS	3.97503	0.0266373
27	C3	21	IMRS	4.02185	0.0723128
27	C3	22	IMRS	4.10196	0.151285
27	C3	23	IMRS	4.23776	0.28594
27	C3	24	IMRS	4.45089	0.49793
27	C3	25	IMRS	4.78291	0.828814
27	C3	26	IMRS	5.19638	1.24114
27	C3	27	IMRS	5.63316	1.67678
27	C3	28	IMRS	6.06099	2.10347
27	C3	29	IMRS	6.46203	2.50337
27	C3	30	IMRS	6.76819	2.80839
27	C3	31	IMRS	6.99911	3.03817
27	C3	32	IMRS	7.21457	3.25249
27	C3	33	IMRS	7.39751	3.43429
27	C3	34	IMRS	7.53717	3.57281
27	C3	35	IMRS	7.64141	3.67591
27	C3	36	IMRS	7.73875	3.77211
27	C3	37	IMRS	7.80868	3.8409
27	C3	38	IMRS	7.85576	3.88684
27	C3	39	IMRS	7.92302	3.95296
27	C3	40	IMRS	7.94766	3.97646
28	C4	1
28	C4	2
28	C4	3
28	C4	4
28	C4	5
28	C4	6
28	C4	7
28	C4	8
28	C4	9
28	C4	10
28	C4	11
28	C4	12
28	C4	13
28	C4	14
28	C4	15
28	C4	16
28	C4	17
28	C4	18
28	C4	19
28	C4	20
28	C4	21
28	C4	22
28	C4	23
28	C4	24
28	C4	25
28	C4	26
28	C4	27
28	C4	28
28	C4	29
28	C4	30
28	C4	31
28	C4	32
28	C4	33
28	C4	34
28	C4	35
28	C4	36
28	C4	37
28	C4	38
28	C4	39
28	C4	40
29	C5	1	IMRS	4.3102	-0.0360611
29	C5	2	IMRS	4.31833	-0.0203746
29	C5	3	IMRS	4.32909	-0.00206313
29	C5	4	IMRS	4.33113	0.00752602
29	C5	5	IMRS	4.31893	0.00288397
29	C5	6	IMRS	4.31077	0.00227119
29	C5	7	IMRS	4.30092	-2.67289e-05
29	C5	8	IMRS	4.27847	-0.0149251
29	C5	9	IMRS	4.27629	-0.00954687
29	C5	10	IMRS	4.28029	0.00200113
29	C5	11	IMRS	4.27975	0.00901727
29	C5	12	IMRS	4.26604	0.00286221
29	C5	13	IMRS	4.27123	0.0155999
29	C5	14	IMRS	4.27794	0.0298664
29	C5	15	IMRS	4.28856	0.0480395
29	C5	16	IMRS	4.29892	0.0659466
29	C5	17	IMRS	4.31057	0.0851522
29	C5	18	IMRS	4.33297	0.115102
29	C5	19	IMRS	4.37228	0.161967
29	C5	20	IMRS	4.44825	0.245493
29	C5	21	IMRS	4.63348	0.438271
29	C5	22	IMRS	4.91744	0.729785
29	C5	23	IMRS	5.31681	1.13671
29	C5	24	IMRS	5.8229	1.65035
29	C5	25	IMRS	6.37501	2.21002
29	C5	26	IMRS	6.89377	2.73633
29	C5	27	IMRS	7.34405	3.19416
29	C5	28	IMRS	7.72415	3.58181
29	C5	29	IMRS	8.02777	3.89298
29	C5	30	IMRS	8.25131	4.12407
29	C5	31	IMRS	8.43273	4.31305
29	C5	32	IMRS	8.5818	4.46967
29	C5	33	IMRS	8.68333	4.57876
29	C5	34	IMRS	8.79037	4.69334
29	C5	35	IMRS	8.89162	4.80215
29	C5	36	IMRS	8.951	4.86909
29	C5	37	IMRS	8.99832	4.92396
29	C5	38	IMRS	9.02194	4.95513
29	C5	39	IMRS	9.0237	4.96444
29	C5	40	IMRS	9.02902	4.97732
30	C6	1	IMRS	3.97688	-0.0101345
30	C6	2	IMRS	3.98378	-0.00546779
30	C6	3	IMRS	4.00296	0.0114765
30	C6	4	IMRS	4.0065	0.0127881
30	C6	5	IMRS	3.99026	-0.00568156
30	C6	6	IMRS	3.98996	-0.0082187
30	C6	7	IMRS	3.99802	-0.00238973
30	C6	8	IMRS	3.99385	-0.00879545
30	C6	9	IMRS	3.99953	-0.00534756
30	C6	10	IMRS	4.00693	-0.00017496
30	C6	11	IMRS	4.01529	0.00595036
30	C6	12	IMRS	4.01451	0.00293853
30	C6	13	IMRS	3.99685	-0.01696
30	C6	14	IMRS	4.00152	-0.0145178
30	C6	15	IMRS	4.02907	0.0107955
30	C6	16	IMRS	4.03864	0.0181367
30	C6	17	IMRS	4.03943	0.0166937
30	C6	18	IMRS	4.05892	0.0339556
30	C6	19	IMRS	4.10029	0.0730875
30	C6	20	IMRS	4.17656	0.147122
30	C6	21	IMRS	4.34416	0.312493
30	C6	22	IMRS	4.61704	0.583142
30	C6	23	IMRS	5.00301	0.966882
30	C6	24	IMRS	5.49344	1.45507
30	C6	25	IMRS	6.00617	1.96558
30	C6	26	IMRS	6.50037	2.45754
30	C6	27	IMRS	6.91465	2.86959
30	C6	28	IMRS	7.27267	3.22537
30	C6	29	IMRS	7.57703	3.5275
30	C6	30	IMRS	7.82108	3.76931
30	C6	31	IMRS	8.00038	3.94638
30	C6	32	IMRS	8.13708	4.08085
30	C6	33	IMRS	8.23786	4.1794
30	C6	34	IMRS	8.33974	4.27905
30	C6	35	IMRS	8.43415	4.37122
30	C6	36	IMRS	8.49042	4.42526
30	C6	37	IMRS	8.52237	4.45498
30	C6	38	IMRS	8.56753	4.4979
30	C6	39	IMRS	8.60801	4.53615
30	C6	40	IMRS	8.61009	4.536
31	C7	1	IMRS	4.08235	0.00172827
31	C7	2	IMRS	4.08524	0.00186542
31	C7	3	IMRS	4.09276	0.00662694
31	C7	4	IMRS	4.09725	0.00836483
31	C7	5	IMRS	4.09619	0.00455615
31	C7	6	IMRS	4.10259	0.00820807
31	C7	7	IMRS	4.09719	5.3974e-05
31	C7	8	IMRS	4.09103	-0.00885972
31	C7	9	IMRS	4.09074	-0.0118969
31	C7	10	IMRS	4.09255	-0.0128412
31	C7	11	IMRS	4.09944	-0.00870099
31	C7	12	IMRS	4.1098	-0.001098
31	C7	13	IMRS	4.11366	1.18931e-05
31	C7	14	IMRS	4.10424	-0.01216
31	C7	15	IMRS	4.11971	0.000557991
31	C7	16	IMRS	4.13269	0.0107912
31	C7	17	IMRS	4.14104	0.0163858
31	C7	18	IMRS	4.14757	0.0201669
31	C7	19	IMRS	4.19559	0.0654343
31	C7	20	IMRS	4.28382	0.150919
31	C7	21	IMRS	4.42905	0.293395
31	C7	22	IMRS	4.68925	0.550846
31	C7	23	IMRS	5.101	0.95984
31	C7	24	IMRS	5.58878	1.44486
31	C7	25	IMRS	6.07156	1.9249
31	C7	26	IMRS	6.57089	2.42147
31	C7	27	IMRS	7.02125	2.86908
31	C7	28	IMRS	7.38699	3.23207
31	C7	29	IMRS	7.68848	3.53081
31	C7	30	IMRS	7.92563	3.76521
31	C7	31	IMRS	8.11431	3.95113
31	C7	32	IMRS	8.25672	4.0908
31	C7	33	IMRS	8.3601	4.19142
31	C7	34	IMRS	8.45394	4.28252
31	C7	35	IMRS	8.53616	4.36199
31	C7	36	IMRS	8.60025	4.42332
31	C7	37	IMRS	8.65214	4.47246
31	C7	38	IMRS	8.68579	4.50336
31	C7	39	IMRS	8.71817	4.53299
31	C7	40	IMRS	8.73458	4.54664
32	C8	1
32	C8	2
32	C8	3
32	C8	4
32	C8	5
32	C8	6
32	C8	7
32	C8	8
32	C8	9
32	C8	10
32	C8	11
32	C8	12
32	C8	13
32	C8	14
32	C8	15
32	C8	16
32	C8	17
32	C8	18
32	C8	19
32	C8	20
32	C8	21
32	C8	22
32	C8	23
32	C8	24
32	C8	25
32	C8	26
32	C8	27
32	C8	28
32	C8	29
32	C8	30
32	C8	31
32	C8	32
32	C8	33
32	C8	34
32	C8	35
32	C8	36
32	C8	37
32	C8	38
32	C8	39
32	C8	40
33	C9	1
33	C9	2
33	C9	3
33	C9	4
33	C9	5
33	C9	6
33	C9	7
33	C9	8
33	C9	9
33	C9	10
33	C9	11
33	C9	12
33	C9	13
33	C9	14
33	C9	15
33	C9	16
33	C9	17
33	C9	18
33	C9	19
33	C9	20
33	C9	21
33	C9	22
33	C9	23
33	C9	24
33	C9	25
33	C9	26
33	C9	27
33	C9	28
33	C9	29
33	C9	30
33	C9	31
33	C9	32
33	C9	33
33	C9	34
33	C9	35
33	C9	36
33	C9	37
33	C9	38
33	C9	39
33	C9	40
34	C10	1
34	C10	2
34	C10	3
34	C10	4
34	C10	5
34	C10	6
34	C10	7
34	C10	8
34	C10	9
34	C10	10
34	C10	11
34	C10	12
34	C10	13
34	C10	14
34	C10	15
34	C10	16
34	C10	17
34	C10	18
34	C10	19
34	C10	20
34	C10	21
34	C10	22
34	C10	23
34	C10	24
34	C10	25
34	C10	26
34	C10	27
34	C10	28
34	C10	29
34	C10	30
34	C10	31
34	C10	32
34	C10	33
34	C10	34
34	C10	35
34	C10	36
34	C10	37
34	C10	38
34	C10	39
34	C10	40
35	C11	1
35	C11	2
35	C11	3
35	C11	4
35	C11	5
35	C11	6
35	C11	7
35	C11	8
35	C11	9
35	C11	10
35	C11	11
35	C11	12
35	C11	13
35	C11	14
35	C11	15
35	C11	16
35	C11	17
35	C11	18
35	C11	19
35	C11	20
35	C11	21
35	C11	22
35	C11	23
35	C11	24
35	C11	25
35	C11	26
35	C11	27
35	C11	28
35	C11	29
35	C11	30
35	C11	31
35	C11	32
35	C11	33
35	C11	34
35	C11	35
35	C11	36
35	C11	37
35	C11	38
35	C11	39
35	C11	40
36	C12	1
36	C12	2
36	C12	3
36	C12	4
36	C12	5
36	C12	6
36	C12	7
36	C12	8
36	C12	9
36	C12	10
36	C12	11
36	C12	12
36	C12	13
36	C12	14
36	C12	15
36	C12	16
36	C12	17
36	C12	18
36	C12	19
36	C12	20
36	C12	21
36	C12	22
36	C12	23
36	C12	24
36	C12	25
36	C12	26
36	C12	27
36	C12	28
36	C12	29
36	C12	30
36	C12	31
36	C12	32
36	C12	33
36	C12	34
36	C12	35
36	C12	36
36	C12	37
36	C12	38
36	C12	39
36	C12	40
37	D1	1	IMRS	4.26449	-0.0130966
37	D1	2	IMRS	4.26686	-0.0113219
37	D1	3	IMRS	4.28605	0.00728269
37	D1	4	IMRS	4.29113	0.0117658
37	D1	5	IMRS	4.27627	-0.00368198
37	D1	6	IMRS	4.26483	-0.0157108
37	D1	7	IMRS	4.27751	-0.00363122
37	D1	8	IMRS	4.28686	0.00513577
37	D1	9	IMRS	4.2875	0.00517903
37	D1	10	IMRS	4.28186	-0.00104765
37	D1	11	IMRS	4.27923	-0.00427358
37	D1	12	IMRS	4.28285	-0.0012396
37	D1	13	IMRS	4.28323	-0.00146004
37	D1	14	IMRS	4.28433	-0.000941848
37	D1	15	IMRS	4.27526	-0.0106089
37	D1	16	IMRS	4.28242	-0.00404251
37	D1	17	IMRS	4.29145	0.00439594
37	D1	18	IMRS	4.29725	0.00960478
37	D1	19	IMRS	4.29151	0.00327415
37	D1	20	IMRS	4.29509	0.00626188
37	D1	21	IMRS	4.30406	0.014646
37	D1	22	IMRS	4.32327	0.0332616
37	D1	23	IMRS	4.3399	0.0492989
37	D1	24	IMRS	4.36204	0.0708475
37	D1	25	IMRS	4.4129	0.121115
37	D1	26	IMRS	4.49833	0.205961
37	D1	27	IMRS	4.67534	0.382374
37	D1	28	IMRS	4.97112	0.677568
37	D1	29	IMRS	5.37859	1.08444
37	D1	30	IMRS	5.86557	1.57083
37	D1	31	IMRS	6.34735	2.05202
37	D1	32	IMRS	6.7713	2.47537
37	D1	33	IMRS	7.14107	2.84455
37	D1	34	IMRS	7.44294	3.14584
37	D1	35	IMRS	7.68706	3.38936
37	D1	36	IMRS	7.87812	3.57983
37	D1	37	IMRS	8.05111	3.75223
37	D1	38	IMRS	8.17212	3.87265
37	D1	39	IMRS	8.25478	3.95472
37	D1	40	IMRS	8.31485	4.0142
38	D2	1	IMRS	3.3016	-0.163818
38	D2	2	IMRS	3.34187	-0.142984
38	D2	3	IMRS	3.41401	-0.0902839
38	D2	4	IMRS	3.47257	-0.0511548
38	D2	5	IMRS	3.52691	-0.0162517
38	D2	6	IMRS	3.57773	0.0151352
38	D2	7	IMRS	3.60535	0.0233168
38	D2	8	IMRS	3.62463	0.0231543
38	D2	9	IMRS	3.64396	0.0230484
38	D2	10	IMRS	3.66543	0.0250858
38	D2	11	IMRS	3.69789	0.0381087
38	D2	12	IMRS	3.73561	0.0563929
38	D2	13	IMRS	3.73545	0.036793
38	D2	14	IMRS	3.73184	0.0137463
38	D2	15	IMRS	3.74532	0.00779497
38	D2	16	IMRS	3.76194	0.00498335
38	D2	17	IMRS	3.77973	0.00333116
38	D2	18	IMRS	3.78963	-0.00619981
38	D2	19	IMRS	3.80243	-0.0128409
38	D2	20	IMRS	3.81707	-0.0176343
38	D2	21	IMRS	3.82311	-0.0310369
38	D2	22	IMRS	3.82809	-0.0454886
38	D2	23	IMRS	3.8544	-0.0386183
38	D2	24	IMRS	3.88376	-0.0286891
38	D2	25	IMRS	3.9257	-0.00618968
38	D2	26	IMRS	4.01175	0.0604262
38	D2	27	IMRS	4.17771	0.206945
38	D2	28	IMRS	4.42946	0.439266
38	D2	29	IMRS	4.7974	0.787765
38	D2	30	IMRS	5.21756	1.18849
38	D2	31	IMRS	5.63245	1.58394
38	D2	32	IMRS	6.01027	1.94233
38	D2	33	IMRS	6.33209	2.24471
38	D2	34	IMRS	6.58519	2.47838
38	D2	35	IMRS	6.8	2.67375
38	D2	36	IMRS	6.96608	2.82039
38	D2	37	IMRS	7.10489	2.93976
38	D2	38	IMRS	7.2389	3.05434
38	D2	39	IMRS	7.3233	3.1193
38	D2	40	IMRS	7.36961	3.14618
39	D3	1	IMRS	3.94526	-0.0181961
39	D3	2	IMRS	3.94798	-0.0148622
39	D3	3	IMRS	3.9593	-0.00293078
39	D3	4	IMRS	3.96568	0.00406112
39	D3	5	IMRS	3.96852	0.0075075
39	D3	6	IMRS	3.96169	0.00128863
39	D3	7	IMRS	3.96009	0.000309243
39	D3	8	IMRS	3.94715	-0.0120179
39	D3	9	IMRS	3.94989	-0.00866976
39	D3	10	IMRS	3.95967	0.00172175
39	D3	11	IMRS	3.96153	0.00419204
39	D3	12	IMRS	3.95878	0.00205943
39	D3	13	IMRS	3.95977	0.00365473
39	D3	14	IMRS	3.95948	0.0039814
39	D3	15	IMRS	3.95472	-0.000162279
39	D3	16	IMRS	3.94773	-0.00653994
39	D3	17	IMRS	3.95031	-0.00335105
39	D3	18	IMRS	3.95404	0.000989875
39	D3	19	IMRS	3.95634	0.00390601
39	D3	20	IMRS	3.96988	0.0180567
39	D3	21	IMRS	3.97826	0.0270494
39	D3	22	IMRS	3.98657	0.0359727
39	D3	23	IMRS	4.00357	0.0535814
39	D3	24	IMRS	4.02695	0.077573
39	D3	25	IMRS	4.07675	0.127981
39	D3	26	IMRS	4.16667	0.21852
39	D3	27	IMRS	4.33078	0.383241
39	D3	28	IMRS	4.59641	0.649484
39	D3	29	IMRS	4.96854	1.02223
39	D3	30	IMRS	5.39873	1.45302
39	D3	31	IMRS	5.8478	1.90271
39	D3	32	IMRS	6.24689	2.30241
39	D3	33	IMRS	6.5977	2.65384
39	D3	34	IMRS	6.87536	2.93211
39	D3	35	IMRS	7.12128	3.17864
39	D3	36	IMRS	7.30813	3.3661
39	D3	37	IMRS	7.45359	3.51217
39	D3	38	IMRS	7.5974	3.65659
39	D3	39	IMRS	7.68691	3.74672
39	D3	40	IMRS	7.71406	3.77448
40	D4	1
40	D4	2
40	D4	3
40	D4	4
40	D4	5
40	D4	6
40	D4	7
40	D4	8
40	D4	9
40	D4	10
40	D4	11
40	D4	12
40	D4	13
40	D4	14
40	D4	15
40	D4	16
40	D4	17
40	D4	18
40	D4	19
40	D4	20
40	D4	21
40	D4	22
40	D4	23
40	D4	24
40	D4	25
40	D4	26
40	D4	27
40	D4	28
40	D4	29
40	D4	30
40	D4	31
40	D4	32
40	D4	33
40	D4	34
40	D4	35
40	D4	36
40	D4	37
40	D4	38
40	D4	39
40	D4	40
41	D5	1	IMRS	4.22166	-0.00337743
41	D5	2	IMRS	4.2236	-0.00362899
41	D5	3	IMRS	4.22057	-0.00884395
41	D5	4	IMRS	4.23535	0.00374428
41	D5	5	IMRS	4.24002	0.00622404
41	D5	6	IMRS	4.23687	0.000883667
41	D5	7	IMRS	4.24342	0.00524264
41	D5	8	IMRS	4.23889	-0.00148151
41	D5	9	IMRS	4.23901	-0.00355173
41	D5	10	IMRS	4.24449	-0.000265637
41	D5	11	IMRS	4.2477	0.000755001
41	D5	12	IMRS	4.24935	0.000217813
41	D5	13	IMRS	4.2527	0.00137435
41	D5	14	IMRS	4.25252	-0.000996755
41	D5	15	IMRS	4.25163	-0.00408025
41	D5	16	IMRS	4.25249	-0.00541185
41	D5	17	IMRS	4.25785	-0.00224163
41	D5	18	IMRS	4.2665	0.00422067
41	D5	19	IMRS	4.26868	0.00421086
41	D5	20	IMRS	4.27621	0.00955356
41	D5	21	IMRS	4.3012	0.0323499
41	D5	22	IMRS	4.33384	0.062799
41	D5	23	IMRS	4.38658	0.113348
41	D5	24	IMRS	4.47945	0.204027
41	D5	25	IMRS	4.64539	0.367771
41	D5	26	IMRS	4.93283	0.653023
41	D5	27	IMRS	5.3516	1.0696
41	D5	28	IMRS	5.87595	1.59176
41	D5	29	IMRS	6.44224	2.15587
41	D5	30	IMRS	6.95248	2.66391
41	D5	31	IMRS	7.37052	3.07976
41	D5	32	IMRS	7.72232	3.42937
41	D5	33	IMRS	8.02056	3.72541
41	D5	34	IMRS	8.27474	3.97741
41	D5	35	IMRS	8.47147	4.17195
41	D5	36	IMRS	8.5993	4.29758
41	D5	37	IMRS	8.72964	4.42574
41	D5	38	IMRS	8.82289	4.51679
41	D5	39	IMRS	8.87556	4.56728
41	D5	40	IMRS	8.92115	4.61067
42	D6	1	IMRS	4.21833	0.0178919
42	D6	2	IMRS	4.20691	0.0032787
42	D6	3	IMRS	4.21336	0.00652357
42	D6	4	IMRS	4.21619	0.00616546
42	D6	5	IMRS	4.21123	-0.00199371
42	D6	6	IMRS	4.20419	-0.0122324
42	D6	7	IMRS	4.21541	-0.00420053
42	D6	8	IMRS	4.22892	0.00611584
42	D6	9	IMRS	4.22968	0.00367252
42	D6	10	IMRS	4.22867	-0.000525084
42	D6	11	IMRS	4.23404	0.00164929
42	D6	12	IMRS	4.23756	0.00197115
42	D6	13	IMRS	4.23081	-0.00797187
42	D6	14	IMRS	4.23323	-0.00874626
42	D6	15	IMRS	4.23882	-0.00635826
42	D6	16	IMRS	4.25187	0.00349986
42	D6	17	IMRS	4.25985	0.00827967
42	D6	18	IMRS	4.25891	0.00415073
42	D6	19	IMRS	4.26018	0.00222716
42	D6	20	IMRS	4.28984	0.0286892
42	D6	21	IMRS	4.30288	0.0385321
42	D6	22	IMRS	4.31948	0.0519393
42	D6	23	IMRS	4.37288	0.102145
42	D6	24	IMRS	4.46115	0.187217
42	D6	25	IMRS	4.63976	0.36263
42	D6	26	IMRS	4.94277	0.662451
42	D6	27	IMRS	5.37925	1.09573
42	D6	28	IMRS	5.91071	1.624
42	D6	29	IMRS	6.48338	2.19347
42	D6	30	IMRS	7.00667	2.71357
42	D6	31	IMRS	7.43688	3.14058
42	D6	32	IMRS	7.79856	3.49907
42	D6	33	IMRS	8.08468	3.78199
42	D6	34	IMRS	8.31811	4.01222
42	D6	35	IMRS	8.50675	4.19767
42	D6	36	IMRS	8.65344	4.34116
42	D6	37	IMRS	8.77795	4.46248
42	D6	38	IMRS	8.87344	4.55477
42	D6	39	IMRS	8.93692	4.61506
42	D6	40	IMRS	8.93799	4.61293
43	D7	1	IMRS	4.06582	-0.00146962
43	D7	2	IMRS	4.07327	0.00434072
43	D7	3	IMRS	4.07272	0.00215069
43	D7	4	IMRS	4.0841	0.011884
43	D7	5	IMRS	4.07585	0.00199302
43	D7	6	IMRS	4.07012	-0.00538452
43	D7	7	IMRS	4.07034	-0.00679779
43	D7	8	IMRS	4.0776	-0.00118247
43	D7	9	IMRS	4.08123	0.000799346
43	D7	10	IMRS	4.08652	0.0044458
43	D7	11	IMRS	4.08997	0.00625786
43	D7	12	IMRS	4.08698	0.001625
43	D7	13	IMRS	4.09047	0.00347521
43	D7	14	IMRS	4.08566	-0.00298538
43	D7	15	IMRS	4.06811	-0.0221756
43	D7	16	IMRS	4.06777	-0.0241558
43	D7	17	IMRS	4.08189	-0.0116784
43	D7	18	IMRS	4.10456	0.0093512
43	D7	19	IMRS	4.11305	0.016192
43	D7	20	IMRS	4.11468	0.0161859
43	D7	21	IMRS	4.1253	0.0251624
43	D7	22	IMRS	4.15012	0.0483392
43	D7	23	IMRS	4.19588	0.0924548
43	D7	24	IMRS	4.28495	0.179879
43	D7	25	IMRS	4.44869	0.341984
43	D7	26	IMRS	4.72574	0.61739
43	D7	27	IMRS	5.13669	1.02669
43	D7	28	IMRS	5.63065	1.51901
43	D7	29	IMRS	6.15265	2.03937
43	D7	30	IMRS	6.66392	2.549
43	D7	31	IMRS	7.07969	2.96313
43	D7	32	IMRS	7.40722	3.28901
43	D7	33	IMRS	7.67631	3.55646
43	D7	34	IMRS	7.91074	3.78925
43	D7	35	IMRS	8.1011	3.97796
43	D7	36	IMRS	8.23524	4.11046
43	D7	37	IMRS	8.35787	4.23145
43	D7	38	IMRS	8.45984	4.33178
43	D7	39	IMRS	8.51967	4.38997
43	D7	40	IMRS	8.54926	4.41791
44	D8	1
44	D8	2
44	D8	3
44	D8	4
44	D8	5
44	D8	6
44	D8	7
44	D8	8
44	D8	9
44	D8	10
44	D8	11
44	D8	12
44	D8	13
44	D8	14
44	D8	15
44	D8	16
44	D8	17
44	D8	18
44	D8	19
44	D8	20
44	D8	21
44	D8	22
44	D8	23
44	D8	24
44	D8	25
44	D8	26
44	D8	27
44	D8	28
44	D8	29
44	D8	30
44	D8	31
44	D8	32
44	D8	33
44	D8	34
44	D8	35
44	D8	36
44	D8	37
44	D8	38
44	D8	39
44	D8	40
45	D9	1
45	D9	2
45	D9	3
45	D9	4
45	D9	5
45	D9	6
45	D9	7
45	D9	8
45	D9	9
45	D9	10
45	D9	11
45	D9	12
45	D9	13
45	D9	14
45	D9	15
45	D9	16
45	D9	17
45	D9	18
45	D9	19
45	D9	20
45	D9	21
45	D9	22
45	D9	23
45	D9	24
45	D9	25
45	D9	26
45	D9	27
45	D9	28
45	D9	29
45	D9	30
45	D9	31
45	D9	32
45	D9	33
45	D9	34
45	D9	35
45	D9	36
45	D9	37
45	D9	38
45	D9	39
45	D9	40
46	D10	1
46	D10	2
46	D10	3
46	D10	4
46	D10	5
46	D10	6
46	D10	7
46	D10	8
46	D10	9
46	D10	10
46	D10	11
46	D10	12
46	D10	13
46	D10	14
46	D10	15
46	D10	16
46	D10	17
46	D10	18
46	D10	19
46	D10	20
46	D10	21
46	D10	22
46	D10	23
46	D10	24
46	D10	25
46	D10	26
46	D10	27
46	D10	28
46	D10	29
46	D10	30
46	D10	31
46	D10	32
46	D10	33
46	D10	34
46	D10	35
46	D10	36
46	D10	37
46	D10	38
46	D10	39
46	D10	40
47	D11	1
47	D11	2
47	D11	3
47	D11	4
47	D11	5
47	D11	6
47	D11	7
47	D11	8
47	D11	9
47	D11	10
47	D11	11
47	D11	12
47	D11	13
47	D11	14
47	D11	15
47	D11	16
47	D11	17
47	D11	18
47	D11	19
47	D11	20
47	D11	21
47	D11	22
47	D11	23
47	D11	24
47	D11	25
47	D11	26
47	D11	27
47	D11	28
47	D11	29
47	D11	30
47	D11	31
47	D11	32
47	D11	33
47	D11	34
47	D11	35
47	D11	36
47	D11	37
47	D11	38
47	D11	39
47	D11	40
48	D12	1
48	D12	2
48	D12	3
48	D12	4
48	D12	5
48	D12	6
48	D12	7
48	D12	8
48	D12	9
48	D12	10
48	D12	11
48	D12	12
48	D12	13
48	D12	14
48	D12	15
48	D12	16
48	D12	17
48	D12	18
48	D12	19
48	D12	20
48	D12	21
48	D12	22
48	D12	23
48	D12	24
48	D12	25
48	D12	26
48	D12	27
48	D12	28
48	D12	29
48	D12	30
48	D12	31
48	D12	32
48	D12	33
48	D12	34
48	D12	35
48	D12	36
48	D12	37
48	D12	38
48	D12	39
48	D12	40
49	E1	1	IMRS	4.33335	0.00953957
49	E1	2	IMRS	4.32942	0.00510374
49	E1	3	IMRS	4.33319	0.00836884
49	E1	4	IMRS	4.33401	0.00867754
49	E1	5	IMRS	4.33681	0.0109708
49	E1	6	IMRS	4.33936	0.0130195
49	E1	7	IMRS	4.32908	0.00223556
49	E1	8	IMRS	4.31785	-0.00950302
49	E1	9	IMRS	4.31575	-0.0121078
49	E1	10	IMRS	4.31921	-0.00915551
49	E1	11	IMRS	4.31824	-0.010633
49	E1	12	IMRS	4.32319	-0.00619158
49	E1	13	IMRS	4.32443	-0.00545516
49	E1	14	IMRS	4.31879	-0.0116019
49	E1	15	IMRS	4.3353	0.00440336
49	E1	16	IMRS	4.33706	0.00566049
49	E1	17	IMRS	4.31715	-0.0147584
49	E1	18	IMRS	4.32732	-0.00509896
49	E1	19	IMRS	4.3386	0.00567536
49	E1	20	IMRS	4.33455	0.0011189
49	E1	21	IMRS	4.33775	0.00381608
49	E1	22	IMRS	4.34292	0.00847592
49	E1	23	IMRS	4.34298	0.00803408
49	E1	24	IMRS	4.3395	0.00404887
49	E1	25	IMRS	4.34867	0.0127118
49	E1	26	IMRS	4.3589	0.0224351
49	E1	27	IMRS	4.38224	0.0452715
49	E1	28	IMRS	4.42102	0.0835379
49	E1	29	IMRS	4.48693	0.148943
49	E1	30	IMRS	4.60385	0.265356
49	E1	31	IMRS	4.81872	0.479719
49	E1	32	IMRS	5.15366	0.814154
49	E1	33	IMRS	5.58492	1.24491
49	E1	34	IMRS	6.06825	1.72773
[truncated: 1,886 more rows]

## Sheet: Results
Block Type	96-Well 0.2-mL Block
Calibration Background is expired	No
Calibration Background performed on	10-09-2021
Calibration Pure Dye ABY is expired	No
Calibration Pure Dye ABY performed on	10-09-2021
Calibration Pure Dye CY5 is expired	No
Calibration Pure Dye CY5 performed on	10-09-2021
Calibration Pure Dye FAM is expired	No
Calibration Pure Dye FAM performed on	10-09-2021
Calibration Pure Dye JUN is expired	No
Calibration Pure Dye JUN performed on	10-09-2021
Calibration Pure Dye MUSTANG PURPLE is expired	No
Calibration Pure Dye MUSTANG PURPLE performed on	10-09-2021
Calibration Pure Dye NED is expired	No
Calibration Pure Dye NED performed on	10-09-2021
Calibration Pure Dye ROX is expired	No
Calibration Pure Dye ROX performed on	10-09-2021
Calibration Pure Dye SYBR is expired	No
Calibration Pure Dye SYBR performed on	10-09-2021
Calibration Pure Dye TAMRA is expired	No
Calibration Pure Dye TAMRA performed on	10-09-2021
Calibration Pure Dye VIC is expired	No
Calibration Pure Dye VIC performed on	10-09-2021
Calibration ROI is expired	No
Calibration ROI performed on	10-08-2021
Calibration Uniformity is expired	No
Calibration Uniformity performed on	10-08-2021
Chemistry	TAQMAN
Date Created	2023-12-19 22:19:11 PM EAT
Experiment Barcode
Experiment Comment
Experiment File Name	C:\Users\OMBENI\OneDrive\Desktop\BIOINFORMATICS\Eds 1.eds
Experiment Name	2023-09-05_101140
Experiment Run End Time	2023-09-05 15:49:18 PM EAT
Experiment Type	Standard Curve
Instrument Name	SATREPS_QS5
Instrument Serial Number	272529713
Instrument Type	QuantStudio™ 5 System
Passive Reference	ROX
Post-read Stage/Step
Pre-read Stage/Step
Quantification Cycle Method	Ct
Signal Smoothing On	true
Stage/ Cycle where Ct Analysis is performed	Stage2, Step2
User Name
Well	Well Position	Omit	Sample Name	Target Name	Task	Reporter	Quencher	CT	Ct Mean	Ct SD	Quantity	Quantity Mean	Quantity SD	Y-Intercept	R(superscript 2)	Slope	Efficiency	Automatic Ct Threshold	Ct Threshold	Automatic Baseline	Baseline Start	Baseline End	Amp Status	Comments	Cq Conf	AMPNC	HIGHSD	CQCONF	OUTLIERRG
1	A1	FALSE	S.haem 1	IMRS	STANDARD	FAM	None	14.9536	14.9878	0.175531	10			17.7711	0.9598	-3.215	104.664	TRUE	0.183214	TRUE	3	11	Amp		0.981923	N	N	N	N
2	A2	FALSE	S.haem 1	IMRS	STANDARD	FAM	None	14.8319	14.9878	0.175531	10			17.7711	0.9598	-3.215	104.664	TRUE	0.183214	TRUE	3	10	Amp		0.992613	N	N	N	N
3	A3	FALSE	S.haem 1	IMRS	STANDARD	FAM	None	15.1779	14.9878	0.175531	10			17.7711	0.9598	-3.215	104.664	TRUE	0.183214	TRUE	3	10	Amp		0.96161	N	N	N	N
5	A5	FALSE	S. man 1	IMRS	STANDARD	FAM	None	12.4698	12.8299	0.331518	10			17.7711	0.9598	-3.215	104.664	TRUE	0.183214	TRUE	3	7	Amp		0.977789	N	N	N	N
6	A6	FALSE	S. man 1	IMRS	STANDARD	FAM	None	13.1225	12.8299	0.331518	10			17.7711	0.9598	-3.215	104.664	TRUE	0.183214	TRUE	3	8	Amp		0.966694	N	N	N	N
7	A7	FALSE	S. man 1	IMRS	STANDARD	FAM	None	12.8973	12.8299	0.331518	10			17.7711	0.9598	-3.215	104.664	TRUE	0.183214	TRUE	3	8	Amp		0.968193	N	N	N	N
13	B1	FALSE	S.haem 2	IMRS	STANDARD	FAM	None	18.355	18.5807	0.198664	1			17.7711	0.9598	-3.215	104.664	TRUE	0.183214	TRUE	3	13	Amp		0.971942	N	N	N	N
14	B2	FALSE	S.haem 2	IMRS	STANDARD	FAM	None	18.7291	18.5807	0.198664	1			17.7711	0.9598	-3.215	104.664	TRUE	0.183214	TRUE	3	13	Amp		0.976111	N	N	N	N
15	B3	FALSE	S.haem 2	IMRS	STANDARD	FAM	None	18.6579	18.5807	0.198664	1			17.7711	0.9598	-3.215	104.664	TRUE	0.183214	TRUE	3	14	Amp		0.960113	N	N	N	N
17	B5	FALSE	S. man 2	IMRS	STANDARD	FAM	None	16.4087	16.3191	0.0990127	1			17.7711	0.9598	-3.215	104.664	TRUE	0.183214	TRUE	3	12	Amp		0.958255	N	N	N	N
18	B6	FALSE	S. man 2	IMRS	STANDARD	FAM	None	16.2128	16.3191	0.0990127	1			17.7711	0.9598	-3.215	104.664	TRUE	0.183214	TRUE	3	11	Amp		0.97271	N	N	N	N
19	B7	FALSE	S. man 2	IMRS	STANDARD	FAM	None	16.3357	16.3191	0.0990127	1			17.7711	0.9598	-3.215	104.664	TRUE	0.183214	TRUE	3	11	Amp		0.97361	N	N	N	N
25	C1	FALSE	S. haem 3	IMRS	STANDARD	FAM	None	22.118	22.1638	0.133544	0.1			17.7711	0.9598	-3.215	104.664	TRUE	0.183214	TRUE	3	18	Amp		0.985929	N	N	N	N
26	C2	FALSE	S. haem 3	IMRS	STANDARD	FAM	None	22.0592	22.1638	0.133544	0.1			17.7711	0.9598	-3.215	104.664	TRUE	0.183214	TRUE	3	16	Amp		0.989245	N	N	N	N
27	C3	FALSE	S. haem 3	IMRS	STANDARD	FAM	None	22.3142	22.1638	0.133544	0.1			17.7711	0.9598	-3.215	104.664	TRUE	0.183214	TRUE	3	19	Amp		0.977301	N	N	N	N
29	C5	FALSE	S. man 3	IMRS	STANDARD	FAM	None	19.3573	19.975	0.537419	0.1			17.7711	0.9598	-3.215	104.664	TRUE	0.183214	TRUE	3	12	Amp		0.977	N	Y	N	N
30	C6	FALSE	S. man 3	IMRS	STANDARD	FAM	None	20.2322	19.975	0.537419	0.1			17.7711	0.9598	-3.215	104.664	TRUE	0.183214	TRUE	3	16	Amp		0.969928	N	Y	N	N
31	C7	FALSE	S. man 3	IMRS	STANDARD	FAM	None	20.3355	19.975	0.537419	0.1			17.7711	0.9598	-3.215	104.664	TRUE	0.183214	TRUE	3	17	Amp		0.978427	N	Y	N	N
37	D1	FALSE	S. haem 4	IMRS	STANDARD	FAM	None	25.7956	26.1218	0.657372	0.01			17.7711	0.9598	-3.215	104.664	TRUE	0.183214	TRUE	3	19	Amp		0.97688	N	Y	N	N
38	D2	FALSE	S. haem 4	IMRS	STANDARD	FAM	None	26.8785	26.1218	0.657372	0.01			17.7711	0.9598	-3.215	104.664	TRUE	0.183214	TRUE	3	22	Amp		0.711023	N	Y	Y	N
39	D3	FALSE	S. haem 4	IMRS	STANDARD	FAM	None	25.6913	26.1218	0.657372	0.01			17.7711	0.9598	-3.215	104.664	TRUE	0.183214	TRUE	3	19	Amp		0.984536	N	Y	N	N
41	D5	FALSE	S. man 4	IMRS	STANDARD	FAM	None	23.8406	23.945	0.0977184	0.01			17.7711	0.9598	-3.215	104.664	TRUE	0.183214	TRUE	3	19	Amp		0.977221	N	N	N	N
42	D6	FALSE	S. man 4	IMRS	STANDARD	FAM	None	23.9601	23.945	0.0977184	0.01			17.7711	0.9598	-3.215	104.664	TRUE	0.183214	TRUE	3	18	Amp		0.975521	N	N	N	N
43	D7	FALSE	S. man 4	IMRS	STANDARD	FAM	None	24.0343	23.945	0.0977184	0.01			17.7711	0.9598	-3.215	104.664	TRUE	0.183214	TRUE	3	20	Amp		0.981638	N	N	N	N
49	E1	FALSE	S. haem 5	IMRS	STANDARD	FAM	None	29.3835	29.5404	0.27089	0.001			17.7711	0.9598	-3.215	104.664	TRUE	0.183214	TRUE	3	24	Amp		0.98592	N	N	N	N
50	E2	FALSE	S. haem 5	IMRS	STANDARD	FAM	None	29.3845	29.5404	0.27089	0.001			17.7711	0.9598	-3.215	104.664	TRUE	0.183214	TRUE	3	24	Amp		0.976498	N	N	N	N
51	E3	FALSE	S. haem 5	IMRS	STANDARD	FAM	None	29.8532	29.5404	0.27089	0.001			17.7711	0.9598	-3.215	104.664	TRUE	0.183214	TRUE	3	26	Amp		0.976451	N	N	N	Y
53	E5	FALSE	S. man 5	IMRS	STANDARD	FAM	None	27.3765	27.3566	0.0207421	0.001			17.7711	0.9598	-3.215	104.664	TRUE	0.183214	TRUE	3	22	Amp		0.984859	N	N	N	N
54	E6	FALSE	S. man 5	IMRS	STANDARD	FAM	None	27.3581	27.3566	0.0207421	0.001			17.7711	0.9598	-3.215	104.664	TRUE	0.183214	TRUE	3	23	Amp		0.986295	N	N	N	N
55	E7	FALSE	S. man 5	IMRS	STANDARD	FAM	None	27.3351	27.3566	0.0207421	0.001			17.7711	0.9598	-3.215	104.664	TRUE	0.183214	TRUE	3	23	Amp		0.98066	N	N	N	N
61	F1	FALSE	S. haem 6	IMRS	STANDARD	FAM	None	32.2079	31.9893	0.298565	0.0001			17.7711	0.9598	-3.215	104.664	TRUE	0.183214	TRUE	3	26	Amp		0.750677	N	N	Y	N
62	F2	FALSE	S. haem 6	IMRS	STANDARD	FAM	None	31.6491	31.9893	0.298565	0.0001			17.7711	0.9598	-3.215	104.664	TRUE	0.183214	TRUE	3	25	Amp		0.958016	N	N	N	N
63	F3	FALSE	S. haem 6	IMRS	STANDARD	FAM	None	32.1108	31.9893	0.298565	0.0001			17.7711	0.9598	-3.215	104.664	TRUE	0.183214	TRUE	3	27	Amp		0.977487	N	N	N	N
65	F5	FALSE	S. man 6	IMRS	STANDARD	FAM	None	30.4629	30.467	0.0118336	0.0001			17.7711	0.9598	-3.215	104.664	TRUE	0.183214	TRUE	3	24	Amp		0.975294	N	N	N	N
66	F6	FALSE	S. man 6	IMRS	STANDARD	FAM	None	30.4803	30.467	0.0118336	0.0001			17.7711	0.9598	-3.215	104.664	TRUE	0.183214	TRUE	3	25	Amp		0.980359	N	N	N	N
67	F7	FALSE	S. man 6	IMRS	STANDARD	FAM	None	30.4577	30.467	0.0118336	0.0001			17.7711	0.9598	-3.215	104.664	TRUE	0.183214	TRUE	3	23	Amp		0.973881	N	N	N	N
72	F12	FALSE	ntc	IMRS	NTC	FAM	None	32.701						17.7711	0.9598	-3.215	104.664	TRUE	0.183214	TRUE	3	28	Amp		0.965895	Y	N	N	N
73	G1	FALSE	S. haem 7	IMRS	STANDARD	FAM	None	32.4928	32.3418	0.159946	1e-05			17.7711	0.9598	-3.215	104.664	TRUE	0.183214	TRUE	3	27	Amp		0.978179	N	N	N	N
74	G2	FALSE	S. haem 7	IMRS	STANDARD	FAM	None	32.1742	32.3418	0.159946	1e-05			17.7711	0.9598	-3.215	104.664	TRUE	0.183214	TRUE	3	27	Amp		0.978045	N	N	N	N
75	G3	FALSE	S. haem 7	IMRS	STANDARD	FAM	None	32.3583	32.3418	0.159946	1e-05			17.7711	0.9598	-3.215	104.664	TRUE	0.183214	TRUE	3	29	Amp		0.970122	N	N	N	N
77	G5	FALSE	S. man 7	IMRS	STANDARD	FAM	None	32.1271	32.2007	0.13555	1e-05			17.7711	0.9598	-3.215	104.664	TRUE	0.183214	TRUE	3	27	Amp		0.970832	N	N	N	N
78	G6	FALSE	S. man 7	IMRS	STANDARD	FAM	None	32.1179	32.2007	0.13555	1e-05			17.7711	0.9598	-3.215	104.664	TRUE	0.183214	TRUE	3	27	Amp		0.977443	N	N	N	N
79	G7	FALSE	S. man 7	IMRS	STANDARD	FAM	None	32.3571	32.2007	0.13555	1e-05			17.7711	0.9598	-3.215	104.664	TRUE	0.183214	TRUE	3	27	Amp		0.966658	N	N	N	N
84	G12	FALSE	ntc	IMRS	NTC	FAM	None	32.4414						17.7711	0.9598	-3.215	104.664	TRUE	0.183214	TRUE	3	27	Amp		0.959696	Y	N	N	N
96	H12	FALSE	ntc	IMRS	NTC	FAM	None	32.2408						17.7711	0.9598	-3.215	104.664	TRUE	0.183214	TRUE	3	29	Amp		0.967629	Y	N	N	N
