# Supplementary material for: Development of a rapid and highly sensitive nucleic acid-based diagnostic test for schistosomes, leveraging on identical multi-repeat sequences
Source: Front Parasitol. 2024 Mar 14;3:1361493. doi: 10.3389/fpara.2024.1361493 (PMC11731689; doi:10.3389/fpara.2024.1361493)
Supplement: Supplementary file 3 [file Table_2.xls]

## Sheet: Sample Setup
Block Type	96-Well 0.2-mL Block
Calibration Background is expired	No
Calibration Background performed on	10-09-2021
Calibration Pure Dye ABY is expired	No
Calibration Pure Dye ABY performed on	10-09-2021
Calibration Pure Dye CY5 is expired	No
Calibration Pure Dye CY5 performed on	10-09-2021
Calibration Pure Dye FAM is expired	No
Calibration Pure Dye FAM performed on	10-09-2021
Calibration Pure Dye JUN is expired	No
Calibration Pure Dye JUN performed on	10-09-2021
Calibration Pure Dye MUSTANG PURPLE is expired	No
Calibration Pure Dye MUSTANG PURPLE performed on	10-09-2021
Calibration Pure Dye NED is expired	No
Calibration Pure Dye NED performed on	10-09-2021
Calibration Pure Dye ROX is expired	No
Calibration Pure Dye ROX performed on	10-09-2021
Calibration Pure Dye SYBR is expired	No
Calibration Pure Dye SYBR performed on	10-09-2021
Calibration Pure Dye TAMRA is expired	No
Calibration Pure Dye TAMRA performed on	10-09-2021
Calibration Pure Dye VIC is expired	No
Calibration Pure Dye VIC performed on	10-09-2021
Calibration ROI is expired	No
Calibration ROI performed on	10-08-2021
Calibration Uniformity is expired	No
Calibration Uniformity performed on	10-08-2021
Chemistry	TAQMAN
Date Created	2023-12-19 22:24:37 PM EAT
Experiment Barcode
Experiment Comment
Experiment File Name	C:\Users\OMBENI\OneDrive\Desktop\BIOINFORMATICS\Eds 2.eds
Experiment Name	2023-09-05_101140
Experiment Run End Time	2023-10-04 14:21:40 PM EAT
Experiment Type	Standard Curve
Instrument Name	SATREPS_QS5
Instrument Serial Number	272529713
Instrument Type	QuantStudio™ 5 System
Passive Reference	ROX
Post-read Stage/Step
Pre-read Stage/Step
Quantification Cycle Method	Ct
Signal Smoothing On	true
Stage/ Cycle where Ct Analysis is performed	Stage2, Step2
User Name
Well	Well Position	Sample Name	Sample Color	Biogroup Name	Biogroup Color	Target Name	Target Color	Task	Reporter	Quencher	Quantity	Comments
1	A1	S.haem 1	RGB(0,0,255)	S.haematobium	RGB(0,245,255)	IMRS	RGB(176,23,31)	STANDARD	FAM	None	10
2	A2	S.haem 1	RGB(0,0,255)	S.haematobium	RGB(0,245,255)	IMRS	RGB(176,23,31)	STANDARD	FAM	None	10
3	A3	S.haem 1	RGB(0,0,255)	S.haematobium	RGB(0,245,255)	IMRS	RGB(176,23,31)	STANDARD	FAM	None	10
4	A4
5	A5	S. man 1	RGB(238,238,0)			IMRS	RGB(176,23,31)	STANDARD	FAM	None	10
6	A6	S. man 1	RGB(238,238,0)			IMRS	RGB(176,23,31)	STANDARD	FAM	None	10
7	A7	S. man 1	RGB(238,238,0)			IMRS	RGB(176,23,31)	STANDARD	FAM	None	10
8	A8
9	A9
10	A10
11	A11
12	A12
13	B1	S.haem 2	RGB(139,137,112)	S.haematobium	RGB(0,245,255)	IMRS	RGB(176,23,31)	STANDARD	FAM	None	1
14	B2	S.haem 2	RGB(139,137,112)	S.haematobium	RGB(0,245,255)	IMRS	RGB(176,23,31)	STANDARD	FAM	None	1
15	B3	S.haem 2	RGB(139,137,112)	S.haematobium	RGB(0,245,255)	IMRS	RGB(176,23,31)	STANDARD	FAM	None	1
16	B4
17	B5	S. man 2	RGB(142,142,56)			IMRS	RGB(176,23,31)	STANDARD	FAM	None	1
18	B6	S. man 2	RGB(142,142,56)			IMRS	RGB(176,23,31)	STANDARD	FAM	None	1
19	B7	S. man 2	RGB(142,142,56)			IMRS	RGB(176,23,31)	STANDARD	FAM	None	1
20	B8
21	B9
22	B10
23	B11
24	B12
25	C1	S. haem 3	RGB(238,121,66)	S.haematobium	RGB(0,245,255)	IMRS	RGB(176,23,31)	STANDARD	FAM	None	0.1
26	C2	S. haem 3	RGB(238,121,66)	S.haematobium	RGB(0,245,255)	IMRS	RGB(176,23,31)	STANDARD	FAM	None	0.1
27	C3	S. haem 3	RGB(238,121,66)	S.haematobium	RGB(0,245,255)	IMRS	RGB(176,23,31)	STANDARD	FAM	None	0.1
28	C4
29	C5	S. man 3	RGB(238,44,44)			IMRS	RGB(176,23,31)	STANDARD	FAM	None	0.1
30	C6	S. man 3	RGB(238,44,44)			IMRS	RGB(176,23,31)	STANDARD	FAM	None	0.1
31	C7	S. man 3	RGB(238,44,44)			IMRS	RGB(176,23,31)	STANDARD	FAM	None	0.1
32	C8
33	C9
34	C10
35	C11
36	C12
37	D1	S. haem 4	RGB(142,56,142)	S.haematobium	RGB(0,245,255)	IMRS	RGB(176,23,31)	STANDARD	FAM	None	0.01
38	D2	S. haem 4	RGB(142,56,142)	S.haematobium	RGB(0,245,255)	IMRS	RGB(176,23,31)	STANDARD	FAM	None	0.01
39	D3	S. haem 4	RGB(142,56,142)	S.haematobium	RGB(0,245,255)	IMRS	RGB(176,23,31)	STANDARD	FAM	None	0.01
40	D4
41	D5	S. man 4	RGB(51,161,201)			IMRS	RGB(176,23,31)	STANDARD	FAM	None	0.01
42	D6	S. man 4	RGB(51,161,201)			IMRS	RGB(176,23,31)	STANDARD	FAM	None	0.01
43	D7	S. man 4	RGB(51,161,201)			IMRS	RGB(176,23,31)	STANDARD	FAM	None	0.01
44	D8
45	D9
46	D10
47	D11
48	D12
49	E1	S. haem 5	RGB(198,113,113)	S.haematobium	RGB(0,245,255)	IMRS	RGB(176,23,31)	STANDARD	FAM	None	0.001
50	E2	S. haem 5	RGB(198,113,113)	S.haematobium	RGB(0,245,255)	IMRS	RGB(176,23,31)	STANDARD	FAM	None	0.001
51	E3	S. haem 5	RGB(198,113,113)	S.haematobium	RGB(0,245,255)	IMRS	RGB(176,23,31)	STANDARD	FAM	None	0.001
52	E4
53	E5	S. man 5	RGB(238,18,137)			IMRS	RGB(176,23,31)	STANDARD	FAM	None	0.001
54	E6	S. man 5	RGB(238,18,137)			IMRS	RGB(176,23,31)	STANDARD	FAM	None	0.001
55	E7	S. man 5	RGB(238,18,137)			IMRS	RGB(176,23,31)	STANDARD	FAM	None	0.001
56	E8
57	E9
58	E10
59	E11
60	E12
61	F1	S. haem 6	RGB(0,245,255)	S.haematobium	RGB(0,245,255)	IMRS	RGB(176,23,31)	STANDARD	FAM	None	0.0001
62	F2	S. haem 6	RGB(0,245,255)	S.haematobium	RGB(0,245,255)	IMRS	RGB(176,23,31)	STANDARD	FAM	None	0.0001
63	F3	S. haem 6	RGB(0,245,255)	S.haematobium	RGB(0,245,255)	IMRS	RGB(176,23,31)	STANDARD	FAM	None	0.0001
64	F4
65	F5	S. man 6	RGB(176,23,31)			IMRS	RGB(176,23,31)	STANDARD	FAM	None	0.0001
66	F6	S. man 6	RGB(176,23,31)			IMRS	RGB(176,23,31)	STANDARD	FAM	None	0.0001
67	F7	S. man 6	RGB(176,23,31)			IMRS	RGB(176,23,31)	STANDARD	FAM	None	0.0001
68	F8
69	F9
70	F10
71	F11
72	F12
73	G1	A. lumb 1	RGB(176,23,31)			IMRS	RGB(176,23,31)	STANDARD	FAM	None	1e-05
74	G2	A. lumb 1	RGB(176,23,31)			IMRS	RGB(176,23,31)	STANDARD	FAM	None	1e-05
75	G3	A. lumb 1	RGB(176,23,31)			IMRS	RGB(176,23,31)	STANDARD	FAM	None	1e-05
76	G4
77	G5	A. lumb 2	RGB(0,0,255)			IMRS	RGB(176,23,31)	STANDARD	FAM	None	1e-05
78	G6	A. lumb 2	RGB(0,0,255)			IMRS	RGB(176,23,31)	STANDARD	FAM	None	1e-05
79	G7	A. lumb 2	RGB(0,0,255)			IMRS	RGB(176,23,31)	STANDARD	FAM	None	1e-05
80	G8
81	G9
82	G10
83	G11
84	G12
85	H1	ntc	RGB(0,139,69)			IMRS	RGB(176,23,31)	NTC	FAM	None
86	H2	ntc	RGB(0,139,69)			IMRS	RGB(176,23,31)	NTC	FAM	None
87	H3	ntc	RGB(0,139,69)			IMRS	RGB(176,23,31)	NTC	FAM	None
88	H4
89	H5	ntc	RGB(0,139,69)			IMRS	RGB(176,23,31)	NTC	FAM	None
90	H6	ntc	RGB(0,139,69)			IMRS	RGB(176,23,31)	NTC	FAM	None
91	H7	ntc	RGB(0,139,69)			IMRS	RGB(176,23,31)	NTC	FAM	None
92	H8
93	H9
94	H10
95	H11
96	H12

## Sheet: Amplification Data
Block Type	96-Well 0.2-mL Block
Calibration Background is expired	No
Calibration Background performed on	10-09-2021
Calibration Pure Dye ABY is expired	No
Calibration Pure Dye ABY performed on	10-09-2021
Calibration Pure Dye CY5 is expired	No
Calibration Pure Dye CY5 performed on	10-09-2021
Calibration Pure Dye FAM is expired	No
Calibration Pure Dye FAM performed on	10-09-2021
Calibration Pure Dye JUN is expired	No
Calibration Pure Dye JUN performed on	10-09-2021
Calibration Pure Dye MUSTANG PURPLE is expired	No
Calibration Pure Dye MUSTANG PURPLE performed on	10-09-2021
Calibration Pure Dye NED is expired	No
Calibration Pure Dye NED performed on	10-09-2021
Calibration Pure Dye ROX is expired	No
Calibration Pure Dye ROX performed on	10-09-2021
Calibration Pure Dye SYBR is expired	No
Calibration Pure Dye SYBR performed on	10-09-2021
Calibration Pure Dye TAMRA is expired	No
Calibration Pure Dye TAMRA performed on	10-09-2021
Calibration Pure Dye VIC is expired	No
Calibration Pure Dye VIC performed on	10-09-2021
Calibration ROI is expired	No
Calibration ROI performed on	10-08-2021
Calibration Uniformity is expired	No
Calibration Uniformity performed on	10-08-2021
Chemistry	TAQMAN
Date Created	2023-12-19 22:24:37 PM EAT
Experiment Barcode
Experiment Comment
Experiment File Name	C:\Users\OMBENI\OneDrive\Desktop\BIOINFORMATICS\Eds 2.eds
Experiment Name	2023-09-05_101140
Experiment Run End Time	2023-10-04 14:21:40 PM EAT
Experiment Type	Standard Curve
Instrument Name	SATREPS_QS5
Instrument Serial Number	272529713
Instrument Type	QuantStudio™ 5 System
Passive Reference	ROX
Post-read Stage/Step
Pre-read Stage/Step
Quantification Cycle Method	Ct
Signal Smoothing On	true
Stage/ Cycle where Ct Analysis is performed	Stage2, Step2
User Name
Well	Well Position	Cycle	Target Name	Rn	Delta Rn
1	A1	1	IMRS	12.1619	0.0112715
1	A1	2	IMRS	12.1685	0.00634209
1	A1	3	IMRS	12.1662	-0.00743554
1	A1	4	IMRS	12.1906	0.00544869
1	A1	5	IMRS	12.2135	0.0168309
1	A1	6	IMRS	12.2081	-4.61896e-05
1	A1	7	IMRS	12.2172	-0.00244935
1	A1	8	IMRS	12.2167	-0.0144713
1	A1	9	IMRS	12.2254	-0.0172473
1	A1	10	IMRS	12.2625	0.00829503
1	A1	11	IMRS	12.2767	0.0110751
1	A1	12	IMRS	12.2752	-0.00194724
1	A1	13	IMRS	12.3172	0.028477
1	A1	14	IMRS	12.425	0.124864
1	A1	15	IMRS	12.5534	0.24171
1	A1	16	IMRS	12.808	0.484837
1	A1	17	IMRS	13.1995	0.864831
1	A1	18	IMRS	13.7726	1.42642
1	A1	19	IMRS	14.5161	2.1584
1	A1	20	IMRS	15.3399	2.97068
1	A1	21	IMRS	16.2809	3.90025
1	A1	22	IMRS	17.0769	4.68467
1	A1	23	IMRS	17.6844	5.28067
1	A1	24	IMRS	18.3345	5.91928
1	A1	25	IMRS	18.982	6.55534
1	A1	26	IMRS	19.5236	7.08542
1	A1	27	IMRS	19.9654	7.51568
1	A1	28	IMRS	20.4142	7.95302
1	A1	29	IMRS	20.81	8.33731
1	A1	30	IMRS	21.1888	8.70456
1	A1	31	IMRS	21.5538	9.05811
1	A1	32	IMRS	21.8753	9.36808
1	A1	33	IMRS	22.1386	9.61992
1	A1	34	IMRS	22.4234	9.89324
1	A1	35	IMRS	22.6769	10.1352
1	A1	36	IMRS	22.921	10.3678
1	A1	37	IMRS	23.1021	10.5374
1	A1	38	IMRS	23.3738	10.7976
1	A1	39	IMRS	23.5727	10.985
1	A1	40	IMRS	23.6337	11.0345
2	A2	1	IMRS	12.465	0.000681945
2	A2	2	IMRS	12.4629	-0.0100614
2	A2	3	IMRS	12.4636	-0.018061
2	A2	4	IMRS	12.4811	-0.00930841
2	A2	5	IMRS	12.516	0.0169375
2	A2	6	IMRS	12.5401	0.0322962
2	A2	7	IMRS	12.5127	-0.00381967
2	A2	8	IMRS	12.5231	-0.00209086
2	A2	9	IMRS	12.5179	-0.0159537
2	A2	10	IMRS	12.5472	0.00456442
2	A2	11	IMRS	12.5969	0.0456237
2	A2	12	IMRS	12.6515	0.0914733
2	A2	13	IMRS	12.7018	0.133143
2	A2	14	IMRS	12.7313	0.153893
2	A2	15	IMRS	12.8154	0.229288
2	A2	16	IMRS	13.0779	0.483099
2	A2	17	IMRS	13.4601	0.856588
2	A2	18	IMRS	13.9912	1.37898
2	A2	19	IMRS	14.7597	2.13881
2	A2	20	IMRS	15.6395	3.00995
2	A2	21	IMRS	16.5224	3.88416
2	A2	22	IMRS	17.4134	4.76648
2	A2	23	IMRS	18.1899	5.53423
2	A2	24	IMRS	18.8371	6.17275
2	A2	25	IMRS	19.4657	6.79266
2	A2	26	IMRS	20.0327	7.35098
2	A2	27	IMRS	20.5073	7.81686
2	A2	28	IMRS	20.9146	8.21544
2	A2	29	IMRS	21.4426	8.73477
2	A2	30	IMRS	21.8591	9.1426
2	A2	31	IMRS	22.1686	9.4434
2	A2	32	IMRS	22.5116	9.77761
2	A2	33	IMRS	22.8412	10.0986
2	A2	34	IMRS	23.128	10.3767
2	A2	35	IMRS	23.3623	10.6023
2	A2	36	IMRS	23.6035	10.8348
2	A2	37	IMRS	23.8002	11.0228
2	A2	38	IMRS	23.9108	11.1246
2	A2	39	IMRS	24.047	11.2522
2	A2	40	IMRS	24.2198	11.4163
3	A3	1	IMRS	12.1555	0.0381144
3	A3	2	IMRS	12.1507	0.0191789
3	A3	3	IMRS	12.1595	0.0138057
3	A3	4	IMRS	12.1828	0.0229569
3	A3	5	IMRS	12.1474	-0.0265906
3	A3	6	IMRS	12.1575	-0.0305486
3	A3	7	IMRS	12.1988	-0.00344827
3	A3	8	IMRS	12.2204	0.00401397
3	A3	9	IMRS	12.2411	0.0106103
3	A3	10	IMRS	12.2663	0.0216736
3	A3	11	IMRS	12.2463	-0.012473
3	A3	12	IMRS	12.2847	0.011877
3	A3	13	IMRS	12.346	0.058973
3	A3	14	IMRS	12.4242	0.123056
3	A3	15	IMRS	12.5167	0.201463
3	A3	16	IMRS	12.7387	0.409297
3	A3	17	IMRS	13.1504	0.806865
3	A3	18	IMRS	13.7504	1.39282
3	A3	19	IMRS	14.4824	2.11063
3	A3	20	IMRS	15.3503	2.96438
3	A3	21	IMRS	16.2045	3.80451
3	A3	22	IMRS	16.9779	4.56376
3	A3	23	IMRS	17.6997	5.2714
3	A3	24	IMRS	18.3941	5.95175
3	A3	25	IMRS	19.0104	6.55391
3	A3	26	IMRS	19.5399	7.0692
3	A3	27	IMRS	19.9782	7.49342
3	A3	28	IMRS	20.4028	7.90393
3	A3	29	IMRS	20.8284	8.31535
3	A3	30	IMRS	21.2037	8.6765
3	A3	31	IMRS	21.52	8.97868
3	A3	32	IMRS	21.8027	9.24728
3	A3	33	IMRS	22.1021	9.53258
3	A3	34	IMRS	22.4686	9.88486
3	A3	35	IMRS	22.8381	10.2403
3	A3	36	IMRS	23.0963	10.4844
3	A3	37	IMRS	23.2765	10.6505
3	A3	38	IMRS	23.4567	10.8165
3	A3	39	IMRS	23.564	10.9097
3	A3	40	IMRS	23.6238	10.9553
4	A4	1
4	A4	2
4	A4	3
4	A4	4
4	A4	5
4	A4	6
4	A4	7
4	A4	8
4	A4	9
4	A4	10
4	A4	11
4	A4	12
4	A4	13
4	A4	14
4	A4	15
4	A4	16
4	A4	17
4	A4	18
4	A4	19
4	A4	20
4	A4	21
4	A4	22
4	A4	23
4	A4	24
4	A4	25
4	A4	26
4	A4	27
4	A4	28
4	A4	29
4	A4	30
4	A4	31
4	A4	32
4	A4	33
4	A4	34
4	A4	35
4	A4	36
4	A4	37
4	A4	38
4	A4	39
4	A4	40
5	A5	1	IMRS	12.2446	0.00577841
5	A5	2	IMRS	12.2788	0.0216599
5	A5	3	IMRS	12.2719	-0.00360499
5	A5	4	IMRS	12.2919	-0.00193521
5	A5	5	IMRS	12.3248	0.0125624
5	A5	6	IMRS	12.3203	-0.0102934
5	A5	7	IMRS	12.3498	0.000942673
5	A5	8	IMRS	12.3773	0.0100511
5	A5	9	IMRS	12.3779	-0.00772262
5	A5	10	IMRS	12.4228	0.0187913
5	A5	11	IMRS	12.4799	0.0576191
5	A5	12	IMRS	12.5221	0.0814418
5	A5	13	IMRS	12.6909	0.23187
5	A5	14	IMRS	12.9715	0.49409
5	A5	15	IMRS	13.4185	0.922764
5	A5	16	IMRS	14.0723	1.55824
5	A5	17	IMRS	14.9074	2.37499
5	A5	18	IMRS	15.8944	3.34366
5	A5	19	IMRS	16.8644	4.29525
5	A5	20	IMRS	17.7581	5.17065
5	A5	21	IMRS	18.5912	5.98535
5	A5	22	IMRS	19.391	6.76678
5	A5	23	IMRS	20.0808	7.43826
5	A5	24	IMRS	20.6451	7.98419
5	A5	25	IMRS	21.2068	8.52759
5	A5	26	IMRS	21.7841	9.08648
5	A5	27	IMRS	22.2395	9.52354
5	A5	28	IMRS	22.5915	9.85716
5	A5	29	IMRS	23.0055	10.2528
5	A5	30	IMRS	23.3652	10.5941
5	A5	31	IMRS	23.6671	10.8778
5	A5	32	IMRS	23.9881	11.1804
5	A5	33	IMRS	24.2644	11.4383
5	A5	34	IMRS	24.4667	11.6223
5	A5	35	IMRS	24.6115	11.7487
5	A5	36	IMRS	24.8054	11.9243
5	A5	37	IMRS	25.0457	12.1462
5	A5	38	IMRS	25.3269	12.409
5	A5	39	IMRS	25.4921	12.5559
5	A5	40	IMRS	25.6006	12.6461
6	A6	1	IMRS	12.3017	0.0390294
6	A6	2	IMRS	12.3167	0.0341396
6	A6	3	IMRS	12.3114	0.00908351
6	A6	4	IMRS	12.3501	0.0279069
6	A6	5	IMRS	12.3523	0.010215
6	A6	6	IMRS	12.3198	-0.0420732
6	A6	7	IMRS	12.3388	-0.0429204
6	A6	8	IMRS	12.4017	0.000166416
6	A6	9	IMRS	12.436	0.0146201
6	A6	10	IMRS	12.4642	0.0230017
6	A6	11	IMRS	12.4821	0.0210311
6	A6	12	IMRS	12.5692	0.0882897
6	A6	13	IMRS	12.7239	0.223165
6	A6	14	IMRS	12.9597	0.439126
6	A6	15	IMRS	13.4141	0.873639
6	A6	16	IMRS	14.1184	1.55815
6	A6	17	IMRS	15.0034	2.42334
6	A6	18	IMRS	15.9452	3.34528
6	A6	19	IMRS	16.8993	4.27957
6	A6	20	IMRS	17.8064	5.16679
6	A6	21	IMRS	18.6321	5.9727
6	A6	22	IMRS	19.3258	6.6465
6	A6	23	IMRS	20.0164	7.31727
6	A6	24	IMRS	20.694	7.97508
6	A6	25	IMRS	21.2639	8.52515
6	A6	26	IMRS	21.7394	8.98076
6	A6	27	IMRS	22.2044	9.42595
6	A6	28	IMRS	22.635	9.83669
6	A6	29	IMRS	23.008	10.1899
6	A6	30	IMRS	23.3724	10.5345
6	A6	31	IMRS	23.6885	10.8307
6	A6	32	IMRS	23.989	11.1113
6	A6	33	IMRS	24.2131	11.3156
6	A6	34	IMRS	24.4429	11.5256
6	A6	35	IMRS	24.704	11.7668
6	A6	36	IMRS	24.9873	12.0303
6	A6	37	IMRS	25.1884	12.2115
6	A6	38	IMRS	25.4003	12.4037
6	A6	39	IMRS	25.5357	12.5192
6	A6	40	IMRS	25.5442	12.5078
7	A7	1	IMRS	12.4286	0.00272031
7	A7	2	IMRS	12.4242	-0.0247601
7	A7	3	IMRS	12.454	-0.0181162
7	A7	4	IMRS	12.5036	0.00841
7	A7	5	IMRS	12.5357	0.0173819
7	A7	6	IMRS	12.5328	-0.00861082
7	A7	7	IMRS	12.5624	-0.00204506
7	A7	8	IMRS	12.5965	0.00888947
7	A7	9	IMRS	12.6229	0.0122432
7	A7	10	IMRS	12.6156	-0.0181526
7	A7	11	IMRS	12.6578	0.000897748
7	A7	12	IMRS	12.7326	0.0526848
7	A7	13	IMRS	12.9121	0.209063
7	A7	14	IMRS	13.2054	0.479258
7	A7	15	IMRS	13.6597	0.91044
7	A7	16	IMRS	14.4412	1.66889
7	A7	17	IMRS	15.3527	2.5573
7	A7	18	IMRS	16.2628	3.44427
7	A7	19	IMRS	17.2181	4.37643
7	A7	20	IMRS	18.1249	5.2602
7	A7	21	IMRS	19.0278	6.13996
7	A7	22	IMRS	19.7938	6.88289
7	A7	23	IMRS	20.3825	7.44846
7	A7	24	IMRS	21.0451	8.08801
7	A7	25	IMRS	21.6522	8.67201
7	A7	26	IMRS	22.1697	9.16643
7	A7	27	IMRS	22.6163	9.58994
7	A7	28	IMRS	23.021	9.97152
7	A7	29	IMRS	23.4185	10.346
7	A7	30	IMRS	23.7606	10.665
7	A7	31	IMRS	24.0916	10.9728
7	A7	32	IMRS	24.4191	11.2772
7	A7	33	IMRS	24.7023	11.5373
7	A7	34	IMRS	24.927	11.739
7	A7	35	IMRS	25.1766	11.9654
7	A7	36	IMRS	25.4726	12.2383
7	A7	37	IMRS	25.6851	12.4277
7	A7	38	IMRS	25.9343	12.6538
7	A7	39	IMRS	26.0976	12.794
7	A7	40	IMRS	26.181	12.8544
8	A8	1
8	A8	2
8	A8	3
8	A8	4
8	A8	5
8	A8	6
8	A8	7
8	A8	8
8	A8	9
8	A8	10
8	A8	11
8	A8	12
8	A8	13
8	A8	14
8	A8	15
8	A8	16
8	A8	17
8	A8	18
8	A8	19
8	A8	20
8	A8	21
8	A8	22
8	A8	23
8	A8	24
8	A8	25
8	A8	26
8	A8	27
8	A8	28
8	A8	29
8	A8	30
8	A8	31
8	A8	32
8	A8	33
8	A8	34
8	A8	35
8	A8	36
8	A8	37
8	A8	38
8	A8	39
8	A8	40
9	A9	1
9	A9	2
9	A9	3
9	A9	4
9	A9	5
9	A9	6
9	A9	7
9	A9	8
9	A9	9
9	A9	10
9	A9	11
9	A9	12
9	A9	13
9	A9	14
9	A9	15
9	A9	16
9	A9	17
9	A9	18
9	A9	19
9	A9	20
9	A9	21
9	A9	22
9	A9	23
9	A9	24
9	A9	25
9	A9	26
9	A9	27
9	A9	28
9	A9	29
9	A9	30
9	A9	31
9	A9	32
9	A9	33
9	A9	34
9	A9	35
9	A9	36
9	A9	37
9	A9	38
9	A9	39
9	A9	40
10	A10	1
10	A10	2
10	A10	3
10	A10	4
10	A10	5
10	A10	6
10	A10	7
10	A10	8
10	A10	9
10	A10	10
10	A10	11
10	A10	12
10	A10	13
10	A10	14
10	A10	15
10	A10	16
10	A10	17
10	A10	18
10	A10	19
10	A10	20
10	A10	21
10	A10	22
10	A10	23
10	A10	24
10	A10	25
10	A10	26
10	A10	27
10	A10	28
10	A10	29
10	A10	30
10	A10	31
10	A10	32
10	A10	33
10	A10	34
10	A10	35
10	A10	36
10	A10	37
10	A10	38
10	A10	39
10	A10	40
11	A11	1
11	A11	2
11	A11	3
11	A11	4
11	A11	5
11	A11	6
11	A11	7
11	A11	8
11	A11	9
11	A11	10
11	A11	11
11	A11	12
11	A11	13
11	A11	14
11	A11	15
11	A11	16
11	A11	17
11	A11	18
11	A11	19
11	A11	20
11	A11	21
11	A11	22
11	A11	23
11	A11	24
11	A11	25
11	A11	26
11	A11	27
11	A11	28
11	A11	29
11	A11	30
11	A11	31
11	A11	32
11	A11	33
11	A11	34
11	A11	35
11	A11	36
11	A11	37
11	A11	38
11	A11	39
11	A11	40
12	A12	1
12	A12	2
12	A12	3
12	A12	4
12	A12	5
12	A12	6
12	A12	7
12	A12	8
12	A12	9
12	A12	10
12	A12	11
12	A12	12
12	A12	13
12	A12	14
12	A12	15
12	A12	16
12	A12	17
12	A12	18
12	A12	19
12	A12	20
12	A12	21
12	A12	22
12	A12	23
12	A12	24
12	A12	25
12	A12	26
12	A12	27
12	A12	28
12	A12	29
12	A12	30
12	A12	31
12	A12	32
12	A12	33
12	A12	34
12	A12	35
12	A12	36
12	A12	37
12	A12	38
12	A12	39
12	A12	40
13	B1	1	IMRS	12.2785	0.0178522
13	B1	2	IMRS	12.3053	0.0325474
13	B1	3	IMRS	12.2808	-0.0041405
13	B1	4	IMRS	12.307	0.00996243
13	B1	5	IMRS	12.2907	-0.0184275
13	B1	6	IMRS	12.2932	-0.0280587
13	B1	7	IMRS	12.3496	0.016168
13	B1	8	IMRS	12.3689	0.0233911
13	B1	9	IMRS	12.3586	0.000957782
13	B1	10	IMRS	12.3644	-0.00546046
13	B1	11	IMRS	12.3817	-0.000253405
13	B1	12	IMRS	12.4206	0.0265639
13	B1	13	IMRS	12.4283	0.0220816
13	B1	14	IMRS	12.4009	-0.0174644
13	B1	15	IMRS	12.4051	-0.0253198
13	B1	16	IMRS	12.42	-0.0225904
13	B1	17	IMRS	12.4644	0.00962851
13	B1	18	IMRS	12.5657	0.0988428
13	B1	19	IMRS	12.7802	0.301181
13	B1	20	IMRS	13.1052	0.614088
13	B1	21	IMRS	13.603	1.09971
13	B1	22	IMRS	14.339	1.82362
13	B1	23	IMRS	15.1923	2.66475
13	B1	24	IMRS	16.0578	3.51815
13	B1	25	IMRS	16.8974	4.34564
13	B1	26	IMRS	17.6932	5.12925
13	B1	27	IMRS	18.4094	5.83333
13	B1	28	IMRS	19.0447	6.45654
13	B1	29	IMRS	19.6057	7.00545
13	B1	30	IMRS	20.1102	7.49775
13	B1	31	IMRS	20.5945	7.96998
13	B1	32	IMRS	20.9795	8.34283
13	B1	33	IMRS	21.3558	8.70699
13	B1	34	IMRS	21.7304	9.06947
13	B1	35	IMRS	22.0661	9.393
13	B1	36	IMRS	22.41	9.72477
13	B1	37	IMRS	22.7637	10.0664
13	B1	38	IMRS	23.0599	10.3504
13	B1	39	IMRS	23.3167	10.5951
13	B1	40	IMRS	23.5208	10.787
14	B2	1	IMRS	11.9853	0.0354558
14	B2	2	IMRS	11.9854	0.0172797
14	B2	3	IMRS	12.0007	0.0143595
14	B2	4	IMRS	12.0209	0.0163039
14	B2	5	IMRS	12.0062	-0.016719
14	B2	6	IMRS	12.0265	-0.0146344
14	B2	7	IMRS	12.0412	-0.0181668
14	B2	8	IMRS	12.0603	-0.0173067
14	B2	9	IMRS	12.0916	-0.00427289
14	B2	10	IMRS	12.1355	0.0214009
14	B2	11	IMRS	12.1626	0.03023
14	B2	12	IMRS	12.158	0.00733407
14	B2	13	IMRS	12.1768	0.00796342
14	B2	14	IMRS	12.1606	-0.0264919
14	B2	15	IMRS	12.1467	-0.0587081
14	B2	16	IMRS	12.2449	0.021287
14	B2	17	IMRS	12.3308	0.0889082
14	B2	18	IMRS	12.3669	0.106773
14	B2	19	IMRS	12.6036	0.325192
14	B2	20	IMRS	13.0306	0.733957
14	B2	21	IMRS	13.6026	1.28776
14	B2	22	IMRS	14.4155	2.0824
14	B2	23	IMRS	15.3442	2.9928
14	B2	24	IMRS	16.2144	3.84477
14	B2	25	IMRS	16.9404	4.55255
14	B2	26	IMRS	17.713	5.3069
14	B2	27	IMRS	18.454	6.02959
14	B2	28	IMRS	19.0694	6.62677
14	B2	29	IMRS	19.5818	7.12089
14	B2	30	IMRS	20.0725	7.59342
14	B2	31	IMRS	20.4538	7.95638
14	B2	32	IMRS	20.8424	8.3268
14	B2	33	IMRS	21.2374	8.70353
14	B2	34	IMRS	21.6591	9.10693
14	B2	35	IMRS	22.0835	9.51316
14	B2	36	IMRS	22.391	9.80241
14	B2	37	IMRS	22.6292	10.0223
14	B2	38	IMRS	22.8472	10.222
14	B2	39	IMRS	22.9572	10.3138
14	B2	40	IMRS	23.1148	10.4532
15	B3	1	IMRS	12.1198	-0.0228191
15	B3	2	IMRS	12.1266	-0.0254147
15	B3	3	IMRS	12.1411	-0.0202552
15	B3	4	IMRS	12.1424	-0.028405
15	B3	5	IMRS	12.1997	0.0195535
15	B3	6	IMRS	12.2237	0.0341803
15	B3	7	IMRS	12.2193	0.0203741
15	B3	8	IMRS	12.2438	0.0355502
15	B3	9	IMRS	12.2066	-0.011111
15	B3	10	IMRS	12.1763	-0.0507579
15	B3	11	IMRS	12.1996	-0.0367806
15	B3	12	IMRS	12.262	0.0162353
15	B3	13	IMRS	12.2932	0.0379707
15	B3	14	IMRS	12.248	-0.0165545
15	B3	15	IMRS	12.2558	-0.0180973
15	B3	16	IMRS	12.3221	0.038761
15	B3	17	IMRS	12.3926	0.0998526
15	B3	18	IMRS	12.4989	0.196849
15	B3	19	IMRS	12.7513	0.439863
15	B3	20	IMRS	13.1184	0.797581
15	B3	21	IMRS	13.6226	1.29234
15	B3	22	IMRS	14.3632	2.02358
15	B3	23	IMRS	15.2197	2.87074
15	B3	24	IMRS	16.0974	3.73905
15	B3	25	IMRS	16.8841	4.51636
15	B3	26	IMRS	17.6475	5.27039
15	B3	27	IMRS	18.3901	6.00355
15	B3	28	IMRS	19.0151	6.61917
15	B3	29	IMRS	19.5537	7.14844
15	B3	30	IMRS	20.1497	7.73503
15	B3	31	IMRS	20.6082	8.18419
15	B3	32	IMRS	20.9369	8.5035
15	B3	33	IMRS	21.3646	8.92179
15	B3	34	IMRS	21.7395	9.2873
15	B3	35	IMRS	22.0113	9.54975
15	B3	36	IMRS	22.39	9.91907
15	B3	37	IMRS	22.6891	10.2088
15	B3	38	IMRS	22.8858	10.3962
15	B3	39	IMRS	23.0649	10.5659
15	B3	40	IMRS	23.2721	10.7636
16	B4	1
16	B4	2
16	B4	3
16	B4	4
16	B4	5
16	B4	6
16	B4	7
16	B4	8
16	B4	9
16	B4	10
16	B4	11
16	B4	12
16	B4	13
16	B4	14
16	B4	15
16	B4	16
16	B4	17
16	B4	18
16	B4	19
16	B4	20
16	B4	21
16	B4	22
16	B4	23
16	B4	24
16	B4	25
16	B4	26
16	B4	27
16	B4	28
16	B4	29
16	B4	30
16	B4	31
16	B4	32
16	B4	33
16	B4	34
16	B4	35
16	B4	36
16	B4	37
16	B4	38
16	B4	39
16	B4	40
17	B5	1	IMRS	11.8959	0.0251445
17	B5	2	IMRS	11.9084	0.0194339
17	B5	3	IMRS	11.9284	0.0212813
17	B5	4	IMRS	11.9168	-0.00857627
17	B5	5	IMRS	11.9427	-0.000824729
17	B5	6	IMRS	11.9515	-0.0103185
17	B5	7	IMRS	11.9828	0.00278604
17	B5	8	IMRS	11.9997	0.00147863
17	B5	9	IMRS	12.0155	-0.000894035
17	B5	10	IMRS	12.0127	-0.0219482
17	B5	11	IMRS	12.0406	-0.0122722
17	B5	12	IMRS	12.0841	0.0130565
17	B5	13	IMRS	12.1055	0.0162314
17	B5	14	IMRS	12.1026	-0.00481229
17	B5	15	IMRS	12.1754	0.0497656
17	B5	16	IMRS	12.32	0.176121
17	B5	17	IMRS	12.5696	0.407544
17	B5	18	IMRS	12.983	0.802702
17	B5	19	IMRS	13.6403	1.44181
17	B5	20	IMRS	14.5532	2.33651
17	B5	21	IMRS	15.6713	3.43637
17	B5	22	IMRS	16.7389	4.48577
17	B5	23	IMRS	17.6952	5.42391
17	B5	24	IMRS	18.6704	6.38089
17	B5	25	IMRS	19.4795	7.17171
17	B5	26	IMRS	20.1386	7.8127
17	B5	27	IMRS	20.8336	8.48946
17	B5	28	IMRS	21.4573	9.0949
17	B5	29	IMRS	21.9952	9.61461
17	B5	30	IMRS	22.5838	10.185
17	B5	31	IMRS	23.0873	10.6703
17	B5	32	IMRS	23.4873	11.0521
17	B5	33	IMRS	23.7926	11.3392
17	B5	34	IMRS	24.1318	11.6601
17	B5	35	IMRS	24.4428	11.9529
17	B5	36	IMRS	24.7319	12.2239
17	B5	37	IMRS	25.0864	12.5602
17	B5	38	IMRS	25.3709	12.8264
17	B5	39	IMRS	25.6051	13.0425
17	B5	40	IMRS	25.7823	13.2014
18	B6	1	IMRS	12.6295	0.0655369
18	B6	2	IMRS	12.6231	0.0435409
18	B6	3	IMRS	12.6028	0.00770802
18	B6	4	IMRS	12.6067	-0.00387292
18	B6	5	IMRS	12.6284	0.00224728
18	B6	6	IMRS	12.6279	-0.013712
18	B6	7	IMRS	12.6378	-0.0193592
18	B6	8	IMRS	12.6805	0.0077991
18	B6	9	IMRS	12.7193	0.0309853
18	B6	10	IMRS	12.7164	0.0125913
18	B6	11	IMRS	12.6949	-0.0243869
18	B6	12	IMRS	12.7156	-0.0192385
18	B6	13	IMRS	12.7386	-0.0118127
18	B6	14	IMRS	12.7838	0.0178298
18	B6	15	IMRS	12.8209	0.0394396
18	B6	16	IMRS	12.9524	0.155394
18	B6	17	IMRS	13.209	0.396474
18	B6	18	IMRS	13.6398	0.811688
18	B6	19	IMRS	14.2881	1.4445
18	B6	20	IMRS	15.1654	2.30626
18	B6	21	IMRS	16.1604	3.28575
18	B6	22	IMRS	17.1931	4.30285
18	B6	23	IMRS	18.1375	5.23171
18	B6	24	IMRS	18.9912	6.0699
18	B6	25	IMRS	19.7449	6.8081
18	B6	26	IMRS	20.4862	7.53385
18	B6	27	IMRS	21.211	8.24312
18	B6	28	IMRS	21.9041	8.92063
18	B6	29	IMRS	22.4676	9.46867
18	B6	30	IMRS	22.9847	9.97023
18	B6	31	IMRS	23.431	10.401
18	B6	32	IMRS	23.7534	10.7078
18	B6	33	IMRS	24.1583	11.0972
18	B6	34	IMRS	24.5351	11.4585
18	B6	35	IMRS	24.8564	11.7642
18	B6	36	IMRS	25.168	12.0602
18	B6	37	IMRS	25.437	12.3137
18	B6	38	IMRS	25.6276	12.4888
18	B6	39	IMRS	25.9442	12.7899
18	B6	40	IMRS	26.148	12.9781
19	B7	1	IMRS	12.2089	0.0141786
19	B7	2	IMRS	12.222	0.0152102
19	B7	3	IMRS	12.2103	-0.00854991
19	B7	4	IMRS	12.2157	-0.0152307
19	B7	5	IMRS	12.2483	0.00524636
19	B7	6	IMRS	12.2437	-0.0114232
19	B7	7	IMRS	12.3088	0.0415284
19	B7	8	IMRS	12.3281	0.0487636
19	B7	9	IMRS	12.2538	-0.0376376
19	B7	10	IMRS	12.2744	-0.0290968
19	B7	11	IMRS	12.3166	0.000966566
19	B7	12	IMRS	12.3312	0.00348591
19	B7	13	IMRS	12.3418	0.00194736
19	B7	14	IMRS	12.3723	0.0203959
19	B7	15	IMRS	12.4661	0.102098
19	B7	16	IMRS	12.5991	0.223035
19	B7	17	IMRS	12.8323	0.444078
19	B7	18	IMRS	13.199	0.79867
19	B7	19	IMRS	13.8602	1.44779
19	B7	20	IMRS	14.7323	2.30784
19	B7	21	IMRS	15.713	3.27639
19	B7	22	IMRS	16.6738	4.22512
19	B7	23	IMRS	17.5427	5.08194
19	B7	24	IMRS	18.4001	5.92728
19	B7	25	IMRS	19.1637	6.67873
19	B7	26	IMRS	19.812	7.31498
19	B7	27	IMRS	20.4631	7.954
19	B7	28	IMRS	21.0624	8.54114
19	B7	29	IMRS	21.6447	9.11141
19	B7	30	IMRS	22.132	9.58659
19	B7	31	IMRS	22.5682	10.0106
19	B7	32	IMRS	22.9456	10.376
19	B7	33	IMRS	23.2106	10.6288
19	B7	34	IMRS	23.5343	10.9405
19	B7	35	IMRS	23.8347	11.2288
19	B7	36	IMRS	24.1606	11.5426
19	B7	37	IMRS	24.4275	11.7974
19	B7	38	IMRS	24.6211	11.9789
19	B7	39	IMRS	24.8821	12.2278
19	B7	40	IMRS	25.069	12.4027
20	B8	1
20	B8	2
20	B8	3
20	B8	4
20	B8	5
20	B8	6
20	B8	7
20	B8	8
20	B8	9
20	B8	10
20	B8	11
20	B8	12
20	B8	13
20	B8	14
20	B8	15
20	B8	16
20	B8	17
20	B8	18
20	B8	19
20	B8	20
20	B8	21
20	B8	22
20	B8	23
20	B8	24
20	B8	25
20	B8	26
20	B8	27
20	B8	28
20	B8	29
20	B8	30
20	B8	31
20	B8	32
20	B8	33
20	B8	34
20	B8	35
20	B8	36
20	B8	37
20	B8	38
20	B8	39
20	B8	40
21	B9	1
21	B9	2
21	B9	3
21	B9	4
21	B9	5
21	B9	6
21	B9	7
21	B9	8
21	B9	9
21	B9	10
21	B9	11
21	B9	12
21	B9	13
21	B9	14
21	B9	15
21	B9	16
21	B9	17
21	B9	18
21	B9	19
21	B9	20
21	B9	21
21	B9	22
21	B9	23
21	B9	24
21	B9	25
21	B9	26
21	B9	27
21	B9	28
21	B9	29
21	B9	30
21	B9	31
21	B9	32
21	B9	33
21	B9	34
21	B9	35
21	B9	36
21	B9	37
21	B9	38
21	B9	39
21	B9	40
22	B10	1
22	B10	2
22	B10	3
22	B10	4
22	B10	5
22	B10	6
22	B10	7
22	B10	8
22	B10	9
22	B10	10
22	B10	11
22	B10	12
22	B10	13
22	B10	14
22	B10	15
22	B10	16
22	B10	17
22	B10	18
22	B10	19
22	B10	20
22	B10	21
22	B10	22
22	B10	23
22	B10	24
22	B10	25
22	B10	26
22	B10	27
22	B10	28
22	B10	29
22	B10	30
22	B10	31
22	B10	32
22	B10	33
22	B10	34
22	B10	35
22	B10	36
22	B10	37
22	B10	38
22	B10	39
22	B10	40
23	B11	1
23	B11	2
23	B11	3
23	B11	4
23	B11	5
23	B11	6
23	B11	7
23	B11	8
23	B11	9
23	B11	10
23	B11	11
23	B11	12
23	B11	13
23	B11	14
23	B11	15
23	B11	16
23	B11	17
23	B11	18
23	B11	19
23	B11	20
23	B11	21
23	B11	22
23	B11	23
23	B11	24
23	B11	25
23	B11	26
23	B11	27
23	B11	28
23	B11	29
23	B11	30
23	B11	31
23	B11	32
23	B11	33
23	B11	34
23	B11	35
23	B11	36
23	B11	37
23	B11	38
23	B11	39
23	B11	40
24	B12	1
24	B12	2
24	B12	3
24	B12	4
24	B12	5
24	B12	6
24	B12	7
24	B12	8
24	B12	9
24	B12	10
24	B12	11
24	B12	12
24	B12	13
24	B12	14
24	B12	15
24	B12	16
24	B12	17
24	B12	18
24	B12	19
24	B12	20
24	B12	21
24	B12	22
24	B12	23
24	B12	24
24	B12	25
24	B12	26
24	B12	27
24	B12	28
24	B12	29
24	B12	30
24	B12	31
24	B12	32
24	B12	33
24	B12	34
24	B12	35
24	B12	36
24	B12	37
24	B12	38
24	B12	39
24	B12	40
25	C1	1	IMRS	12.6928	0.0351226
25	C1	2	IMRS	12.671	0.00212739
25	C1	3	IMRS	12.6812	0.00117091
25	C1	4	IMRS	12.687	-0.00425162
25	C1	5	IMRS	12.7022	-0.000257578
25	C1	6	IMRS	12.7043	-0.00937274
25	C1	7	IMRS	12.7179	-0.00706002
25	C1	8	IMRS	12.7387	0.00258264
25	C1	9	IMRS	12.741	-0.00639614
25	C1	10	IMRS	12.767	0.0084345
25	C1	11	IMRS	12.7899	0.0201485
25	C1	12	IMRS	12.7764	-0.00461546
25	C1	13	IMRS	12.7966	0.00443402
25	C1	14	IMRS	12.8133	0.00985571
25	C1	15	IMRS	12.814	-0.000604126
25	C1	16	IMRS	12.8371	0.0112625
25	C1	17	IMRS	12.8411	0.00405088
25	C1	18	IMRS	12.8189	-0.029382
25	C1	19	IMRS	12.8518	-0.00762389
25	C1	20	IMRS	12.9282	0.0575016
25	C1	21	IMRS	13.0018	0.119946
25	C1	22	IMRS	13.1203	0.227194
25	C1	23	IMRS	13.3736	0.469322
25	C1	24	IMRS	13.7563	0.840741
25	C1	25	IMRS	14.3796	1.45286
25	C1	26	IMRS	15.2071	2.26914
25	C1	27	IMRS	16.1234	3.1742
25	C1	28	IMRS	17.034	4.07358
25	C1	29	IMRS	17.8801	4.90848
25	C1	30	IMRS	18.6358	5.65303
25	C1	31	IMRS	19.4436	6.44962
25	C1	32	IMRS	20.1335	7.12828
25	C1	33	IMRS	20.66	7.64352
25	C1	34	IMRS	21.2144	8.18677
25	C1	35	IMRS	21.6705	8.63166
25	C1	36	IMRS	22.0665	9.01645
25	C1	37	IMRS	22.6116	9.55034
25	C1	38	IMRS	22.9917	9.91918
25	C1	39	IMRS	23.3288	10.2451
25	C1	40	IMRS	23.5888	10.4939
26	C2	1	IMRS	12.2654	0.091686
26	C2	2	IMRS	12.2376	0.047797
26	C2	3	IMRS	12.2099	0.00415216
26	C2	4	IMRS	12.2652	0.0434188
26	C2	5	IMRS	12.2983	0.0604534
26	C2	6	IMRS	12.2159	-0.038002
26	C2	7	IMRS	12.2351	-0.034833
26	C2	8	IMRS	12.272	-0.0139045
26	C2	9	IMRS	12.2997	-0.00226204
26	C2	10	IMRS	12.3161	-0.00186719
26	C2	11	IMRS	12.3055	-0.0285538
26	C2	12	IMRS	12.3205	-0.0295294
26	C2	13	IMRS	12.3527	-0.0133703
26	C2	14	IMRS	12.3707	-0.0114486
26	C2	15	IMRS	12.3896	-0.00852748
26	C2	16	IMRS	12.4281	0.0139221
26	C2	17	IMRS	12.4658	0.0355781
26	C2	18	IMRS	12.4648	0.0185455
26	C2	19	IMRS	12.4841	0.0218052
26	C2	20	IMRS	12.4627	-0.0155769
26	C2	21	IMRS	12.4851	-0.00924634
26	C2	22	IMRS	12.6546	0.144193
26	C2	23	IMRS	12.9146	0.38825
26	C2	24	IMRS	13.3154	0.772979
26	C2	25	IMRS	13.913	1.35458
26	C2	26	IMRS	14.7458	2.17127
26	C2	27	IMRS	15.6686	3.07809
26	C2	28	IMRS	16.5535	3.94691
26	C2	29	IMRS	17.3921	4.76948
26	C2	30	IMRS	18.1252	5.48656
26	C2	31	IMRS	18.8423	6.1877
26	C2	32	IMRS	19.4549	6.78418
26	C2	33	IMRS	19.9796	7.29291
26	C2	34	IMRS	20.5171	7.81432
26	C2	35	IMRS	21.0368	8.31802
26	C2	36	IMRS	21.4628	8.72798
26	C2	37	IMRS	21.8216	9.07075
26	C2	38	IMRS	22.1888	9.42198
26	C2	39	IMRS	22.5133	9.73041
26	C2	40	IMRS	22.773	9.97409
27	C3	1	IMRS	12.3674	-0.00831843
27	C3	2	IMRS	12.3749	-0.00770878
27	C3	3	IMRS	12.3947	0.00518324
27	C3	4	IMRS	12.4151	0.0187705
27	C3	5	IMRS	12.4258	0.022553
27	C3	6	IMRS	12.3878	-0.0223391
27	C3	7	IMRS	12.3972	-0.0197801
27	C3	8	IMRS	12.4165	-0.00743453
27	C3	9	IMRS	12.4112	-0.0195459
27	C3	10	IMRS	12.4299	-0.00775351
27	C3	11	IMRS	12.4501	0.0055381
27	C3	12	IMRS	12.4638	0.0124382
27	C3	13	IMRS	12.4465	-0.0117401
27	C3	14	IMRS	12.4609	-0.00421819
27	C3	15	IMRS	12.4839	0.0118648
27	C3	16	IMRS	12.5033	0.0243515
27	C3	17	IMRS	12.5111	0.0253188
27	C3	18	IMRS	12.4762	-0.0164338
27	C3	19	IMRS	12.4828	-0.016773
27	C3	20	IMRS	12.5036	-0.00276425
27	C3	21	IMRS	12.5749	0.0616357
27	C3	22	IMRS	12.711	0.190839
27	C3	23	IMRS	12.9583	0.431237
27	C3	24	IMRS	13.388	0.854129
27	C3	25	IMRS	14.0257	1.48493
27	C3	26	IMRS	14.826	2.27834
27	C3	27	IMRS	15.7618	3.20725
27	C3	28	IMRS	16.6649	4.10348
27	C3	29	IMRS	17.462	4.8937
27	C3	30	IMRS	18.1858	5.61061
27	C3	31	IMRS	18.8623	6.28027
27	C3	32	IMRS	19.4907	6.90173
27	C3	33	IMRS	20.0715	7.47572
27	C3	34	IMRS	20.5923	7.98965
27	C3	35	IMRS	21.0182	8.40862
27	C3	36	IMRS	21.4842	8.8678
27	C3	37	IMRS	22.0002	9.37686
27	C3	38	IMRS	22.4074	9.7772
27	C3	39	IMRS	22.7876	10.1505
27	C3	40	IMRS	23.0599	10.416
28	C4	1
28	C4	2
28	C4	3
28	C4	4
28	C4	5
28	C4	6
28	C4	7
28	C4	8
28	C4	9
28	C4	10
28	C4	11
28	C4	12
28	C4	13
28	C4	14
28	C4	15
28	C4	16
28	C4	17
28	C4	18
28	C4	19
28	C4	20
28	C4	21
28	C4	22
28	C4	23
28	C4	24
28	C4	25
28	C4	26
28	C4	27
28	C4	28
28	C4	29
28	C4	30
28	C4	31
28	C4	32
28	C4	33
28	C4	34
28	C4	35
28	C4	36
28	C4	37
28	C4	38
28	C4	39
28	C4	40
29	C5	1	IMRS	12.3138	0.0122389
29	C5	2	IMRS	12.3279	0.00992863
29	C5	3	IMRS	12.3359	0.00143858
29	C5	4	IMRS	12.3681	0.017168
29	C5	5	IMRS	12.3595	-0.00787303
29	C5	6	IMRS	12.3662	-0.0175752
29	C5	7	IMRS	12.3973	-0.00294819
29	C5	8	IMRS	12.4129	-0.00380122
29	C5	9	IMRS	12.4254	-0.0077041
29	C5	10	IMRS	12.4603	0.0107367
29	C5	11	IMRS	12.4856	0.0196559
29	C5	12	IMRS	12.4797	-0.00270342
29	C5	13	IMRS	12.4904	-0.0085022
29	C5	14	IMRS	12.5198	0.00447877
29	C5	15	IMRS	12.5449	0.013173
29	C5	16	IMRS	12.5326	-0.0155436
29	C5	17	IMRS	12.5661	0.00146192
29	C5	18	IMRS	12.6111	0.0300908
29	C5	19	IMRS	12.6968	0.0992947
29	C5	20	IMRS	12.8767	0.262793
29	C5	21	IMRS	13.2668	0.63646
29	C5	22	IMRS	13.9398	1.29295
29	C5	23	IMRS	14.7673	2.10402
29	C5	24	IMRS	15.6795	2.99978
29	C5	25	IMRS	16.6245	3.92839
29	C5	26	IMRS	17.5835	4.87093
29	C5	27	IMRS	18.5125	5.78346
29	C5	28	IMRS	19.3265	6.58105
29	C5	29	IMRS	20.0418	7.27986
29	C5	30	IMRS	20.641	7.86267
29	C5	31	IMRS	21.2582	8.46338
29	C5	32	IMRS	21.8529	9.0417
29	C5	33	IMRS	22.4361	9.60848
29	C5	34	IMRS	22.9136	10.0696
29	C5	35	IMRS	23.3129	10.4524
29	C5	36	IMRS	23.7036	10.8267
29	C5	37	IMRS	24.0336	11.1401
29	C5	38	IMRS	24.3572	11.4474
29	C5	39	IMRS	24.8284	11.9021
29	C5	40	IMRS	25.1105	12.1678
30	C6	1	IMRS	11.8201	0.0228094
30	C6	2	IMRS	11.8019	-0.0120914
30	C6	3	IMRS	11.808	-0.0227221
30	C6	4	IMRS	11.8222	-0.0251931
30	C6	5	IMRS	11.8684	0.00431155
30	C6	6	IMRS	11.8991	0.0183219
30	C6	7	IMRS	11.896	-0.00152893
30	C6	8	IMRS	11.9298	0.0155828
30	C6	9	IMRS	11.9438	0.012879
30	C6	10	IMRS	11.9657	0.0179992
30	C6	11	IMRS	11.9834	0.0189795
30	C6	12	IMRS	11.9802	-0.000883736
30	C6	13	IMRS	11.9991	0.00134014
30	C6	14	IMRS	12.0162	0.00171199
30	C6	15	IMRS	11.9904	-0.0407981
30	C6	16	IMRS	12.0122	-0.035698
30	C6	17	IMRS	12.0587	-0.00593961
30	C6	18	IMRS	12.1447	0.0633877
30	C6	19	IMRS	12.2675	0.169463
30	C6	20	IMRS	12.5455	0.430708
30	C6	21	IMRS	12.9914	0.859927
30	C6	22	IMRS	13.6962	1.54805
30	C6	23	IMRS	14.584	2.41911
30	C6	24	IMRS	15.5381	3.35648
30	C6	25	IMRS	16.5381	4.3398
30	C6	26	IMRS	17.4047	5.1897
30	C6	27	IMRS	18.1435	5.91173
30	C6	28	IMRS	18.8643	6.61586
30	C6	29	IMRS	19.5226	7.25741
30	C6	30	IMRS	20.0653	7.78339
30	C6	31	IMRS	20.6	8.30143
30	C6	32	IMRS	21.0918	8.77649
30	C6	33	IMRS	21.6104	9.27837
30	C6	34	IMRS	22.0987	9.74994
30	C6	35	IMRS	22.5767	10.2112
30	C6	36	IMRS	22.9193	10.5371
30	C6	37	IMRS	23.1648	10.766
30	C6	38	IMRS	23.5101	11.0945
30	C6	39	IMRS	23.8002	11.3679
30	C6	40	IMRS	23.9711	11.5221
31	C7	1	IMRS	12.3514	0.0946699
31	C7	2	IMRS	12.3639	0.0952065
31	C7	3	IMRS	12.2883	0.00768454
31	C7	4	IMRS	12.3276	0.0350479
31	C7	5	IMRS	12.3219	0.0173245
31	C7	6	IMRS	12.3177	0.00117552
31	C7	7	IMRS	12.3368	0.00831434
31	C7	8	IMRS	12.3059	-0.0345632
31	C7	9	IMRS	12.332	-0.0203949
31	C7	10	IMRS	12.3516	-0.0127697
31	C7	11	IMRS	12.3288	-0.0475506
31	C7	12	IMRS	12.3675	-0.0208424
31	C7	13	IMRS	12.3905	-0.00982971
31	C7	14	IMRS	12.422	0.00974598
31	C7	15	IMRS	12.4536	0.0293798
31	C7	16	IMRS	12.4735	0.0372778
31	C7	17	IMRS	12.4895	0.0413477
31	C7	18	IMRS	12.5213	0.0611637
31	C7	19	IMRS	12.6003	0.128165
31	C7	20	IMRS	12.785	0.300938
31	C7	21	IMRS	13.1906	0.694604
31	C7	22	IMRS	13.8779	1.3699
31	C7	23	IMRS	14.7306	2.21067
31	C7	24	IMRS	15.683	3.15101
31	C7	25	IMRS	16.6647	4.12076
31	C7	26	IMRS	17.627	5.07111
31	C7	27	IMRS	18.4877	5.91981
31	C7	28	IMRS	19.2036	6.62381
31	C7	29	IMRS	19.9066	7.3148
31	C7	30	IMRS	20.6257	8.022
31	C7	31	IMRS	21.2176	8.60193
31	C7	32	IMRS	21.765	9.13732
31	C7	33	IMRS	22.3041	9.66441
31	C7	34	IMRS	22.7836	10.1319
31	C7	35	IMRS	23.1935	10.5299
31	C7	36	IMRS	23.5844	10.9088
31	C7	37	IMRS	23.9461	11.2586
31	C7	38	IMRS	24.2624	11.5629
31	C7	39	IMRS	24.6458	11.9344
31	C7	40	IMRS	24.9035	12.1801
32	C8	1
32	C8	2
32	C8	3
32	C8	4
32	C8	5
32	C8	6
32	C8	7
32	C8	8
32	C8	9
32	C8	10
32	C8	11
32	C8	12
32	C8	13
32	C8	14
32	C8	15
32	C8	16
32	C8	17
32	C8	18
32	C8	19
32	C8	20
32	C8	21
32	C8	22
32	C8	23
32	C8	24
32	C8	25
32	C8	26
32	C8	27
32	C8	28
32	C8	29
32	C8	30
32	C8	31
32	C8	32
32	C8	33
32	C8	34
32	C8	35
32	C8	36
32	C8	37
32	C8	38
32	C8	39
32	C8	40
33	C9	1
33	C9	2
33	C9	3
33	C9	4
33	C9	5
33	C9	6
33	C9	7
33	C9	8
33	C9	9
33	C9	10
33	C9	11
33	C9	12
33	C9	13
33	C9	14
33	C9	15
33	C9	16
33	C9	17
33	C9	18
33	C9	19
33	C9	20
33	C9	21
33	C9	22
33	C9	23
33	C9	24
33	C9	25
33	C9	26
33	C9	27
33	C9	28
33	C9	29
33	C9	30
33	C9	31
33	C9	32
33	C9	33
33	C9	34
33	C9	35
33	C9	36
33	C9	37
33	C9	38
33	C9	39
33	C9	40
34	C10	1
34	C10	2
34	C10	3
34	C10	4
34	C10	5
34	C10	6
34	C10	7
34	C10	8
34	C10	9
34	C10	10
34	C10	11
34	C10	12
34	C10	13
34	C10	14
34	C10	15
34	C10	16
34	C10	17
34	C10	18
34	C10	19
34	C10	20
34	C10	21
34	C10	22
34	C10	23
34	C10	24
34	C10	25
34	C10	26
34	C10	27
34	C10	28
34	C10	29
34	C10	30
34	C10	31
34	C10	32
34	C10	33
34	C10	34
34	C10	35
34	C10	36
34	C10	37
34	C10	38
34	C10	39
34	C10	40
35	C11	1
35	C11	2
35	C11	3
35	C11	4
35	C11	5
35	C11	6
35	C11	7
35	C11	8
35	C11	9
35	C11	10
35	C11	11
35	C11	12
35	C11	13
35	C11	14
35	C11	15
35	C11	16
35	C11	17
35	C11	18
35	C11	19
35	C11	20
35	C11	21
35	C11	22
35	C11	23
35	C11	24
35	C11	25
35	C11	26
35	C11	27
35	C11	28
35	C11	29
35	C11	30
35	C11	31
35	C11	32
35	C11	33
35	C11	34
35	C11	35
35	C11	36
35	C11	37
35	C11	38
35	C11	39
35	C11	40
36	C12	1
36	C12	2
36	C12	3
36	C12	4
36	C12	5
36	C12	6
36	C12	7
36	C12	8
36	C12	9
36	C12	10
36	C12	11
36	C12	12
36	C12	13
36	C12	14
36	C12	15
36	C12	16
36	C12	17
36	C12	18
36	C12	19
36	C12	20
36	C12	21
36	C12	22
36	C12	23
36	C12	24
36	C12	25
36	C12	26
36	C12	27
36	C12	28
36	C12	29
36	C12	30
36	C12	31
36	C12	32
36	C12	33
36	C12	34
36	C12	35
36	C12	36
36	C12	37
36	C12	38
36	C12	39
36	C12	40
37	D1	1	IMRS	12.2212	0.022581
37	D1	2	IMRS	12.1973	-0.00964052
37	D1	3	IMRS	12.1495	-0.0657144
37	D1	4	IMRS	12.2185	-0.00501656
37	D1	5	IMRS	12.2539	0.0221081
37	D1	6	IMRS	12.2518	0.0117343
37	D1	7	IMRS	12.2929	0.0445076
37	D1	8	IMRS	12.2872	0.0305223
37	D1	9	IMRS	12.2443	-0.0206793
37	D1	10	IMRS	12.2316	-0.0416179
37	D1	11	IMRS	12.2885	0.00697495
37	D1	12	IMRS	12.3188	0.0289908
37	D1	13	IMRS	12.3196	0.0215553
37	D1	14	IMRS	12.3351	0.0287205
37	D1	15	IMRS	12.2991	-0.0155183
37	D1	16	IMRS	12.2745	-0.0484751
37	D1	17	IMRS	12.3425	0.0112872
37	D1	18	IMRS	12.3689	0.0293911
37	D1	19	IMRS	12.309	-0.0387706
37	D1	20	IMRS	12.3596	0.00353942
37	D1	21	IMRS	12.4026	0.038262
37	D1	22	IMRS	12.4248	0.0521325
37	D1	23	IMRS	12.5027	0.121815
37	D1	24	IMRS	12.5721	0.182909
37	D1	25	IMRS	12.6679	0.270412
37	D1	26	IMRS	12.8896	0.483823
37	D1	27	IMRS	13.2714	0.857309
37	D1	28	IMRS	13.908	1.48562
37	D1	29	IMRS	14.7617	2.33108
37	D1	30	IMRS	15.6963	3.25743
37	D1	31	IMRS	16.614	4.16679
37	D1	32	IMRS	17.44	4.9845
37	D1	33	IMRS	18.1312	5.66742
37	D1	34	IMRS	18.7823	6.31029
37	D1	35	IMRS	19.4576	6.97723
37	D1	36	IMRS	20.0454	7.55677
37	D1	37	IMRS	20.5009	8.004
37	D1	38	IMRS	20.9532	8.44806
37	D1	39	IMRS	21.3995	8.88601
37	D1	40	IMRS	21.7487	9.22699
38	D2	1	IMRS	12.3953	0.00421551
38	D2	2	IMRS	12.4202	0.0173296
38	D2	3	IMRS	12.4371	0.022514
38	D2	4	IMRS	12.4224	-0.00402666
38	D2	5	IMRS	12.4368	-0.00130568
38	D2	6	IMRS	12.4267	-0.023242
38	D2	7	IMRS	12.4255	-0.0361631
38	D2	8	IMRS	12.4609	-0.0125004
38	D2	9	IMRS	12.4857	0.000495429
38	D2	10	IMRS	12.4968	-0.000110964
38	D2	11	IMRS	12.5264	0.0176952
38	D2	12	IMRS	12.5135	-0.00693898
38	D2	13	IMRS	12.5295	-0.00266733
38	D2	14	IMRS	12.5568	0.0128701
38	D2	15	IMRS	12.5789	0.0231585
38	D2	16	IMRS	12.5821	0.0146595
38	D2	17	IMRS	12.6246	0.0453927
38	D2	18	IMRS	12.6346	0.0436314
38	D2	19	IMRS	12.6107	0.00797367
38	D2	20	IMRS	12.5873	-0.0271262
38	D2	21	IMRS	12.5519	-0.0743091
38	D2	22	IMRS	12.5981	-0.0398889
38	D2	23	IMRS	12.65	0.000213248
38	D2	24	IMRS	12.7165	0.0549543
38	D2	25	IMRS	12.843	0.169697
38	D2	26	IMRS	13.0464	0.361393
38	D2	27	IMRS	13.4508	0.753994
38	D2	28	IMRS	14.084	1.37544
38	D2	29	IMRS	14.9117	2.19146
38	D2	30	IMRS	15.7899	3.05784
38	D2	31	IMRS	16.7053	3.96148
38	D2	32	IMRS	17.5897	4.83416
38	D2	33	IMRS	18.3718	5.60451
38	D2	34	IMRS	19.0974	6.31836
38	D2	35	IMRS	19.8114	7.0206
38	D2	36	IMRS	20.4093	7.60673
38	D2	37	IMRS	20.8952	8.08086
38	D2	38	IMRS	21.3365	8.51044
38	D2	39	IMRS	21.8221	8.9843
38	D2	40	IMRS	22.1774	9.32778
39	D3	1	IMRS	12.1764	-0.0502631
39	D3	2	IMRS	12.2105	-0.0235147
39	D3	3	IMRS	12.2406	-0.000805197
39	D3	4	IMRS	12.233	-0.0157629
39	D3	5	IMRS	12.2643	0.00817401
39	D3	6	IMRS	12.2427	-0.020859
39	D3	7	IMRS	12.2818	0.0108742
39	D3	8	IMRS	12.3073	0.0289861
39	D3	9	IMRS	12.2891	0.00335105
39	D3	10	IMRS	12.2949	0.00182582
39	D3	11	IMRS	12.2753	-0.0251921
39	D3	12	IMRS	12.3113	0.00345792
39	D3	13	IMRS	12.3335	0.0182224
39	D3	14	IMRS	12.3283	0.00563075
39	D3	15	IMRS	12.3202	-0.00979999
39	D3	16	IMRS	12.3441	0.00670781
39	D3	17	IMRS	12.3196	-0.0252072
39	D3	18	IMRS	12.3354	-0.0167732
39	D3	19	IMRS	12.3887	0.0291793
39	D3	20	IMRS	12.3958	0.0288643
39	D3	21	IMRS	12.3435	-0.0308742
39	D3	22	IMRS	12.3731	-0.00864335
39	D3	23	IMRS	12.4273	0.0382018
39	D3	24	IMRS	12.4644	0.0678913
39	D3	25	IMRS	12.5853	0.181392
39	D3	26	IMRS	12.822	0.410735
39	D3	27	IMRS	13.1849	0.766237
39	D3	28	IMRS	13.7402	1.31414
39	D3	29	IMRS	14.5523	2.11892
39	D3	30	IMRS	15.4604	3.01957
39	D3	31	IMRS	16.3286	3.88039
39	D3	32	IMRS	17.1621	4.70658
39	D3	33	IMRS	17.9297	5.46679
39	D3	34	IMRS	18.6297	6.15933
39	D3	35	IMRS	19.3015	6.82382
39	D3	36	IMRS	19.9275	7.44238
39	D3	37	IMRS	20.4532	7.96072
39	D3	38	IMRS	20.9171	8.41727
39	D3	39	IMRS	21.3052	8.79798
39	D3	40	IMRS	21.6517	9.13708
40	D4	1
40	D4	2
40	D4	3
40	D4	4
40	D4	5
40	D4	6
40	D4	7
40	D4	8
40	D4	9
40	D4	10
40	D4	11
40	D4	12
40	D4	13
40	D4	14
40	D4	15
40	D4	16
40	D4	17
40	D4	18
40	D4	19
40	D4	20
40	D4	21
40	D4	22
40	D4	23
40	D4	24
40	D4	25
40	D4	26
40	D4	27
40	D4	28
40	D4	29
40	D4	30
40	D4	31
40	D4	32
40	D4	33
40	D4	34
40	D4	35
40	D4	36
40	D4	37
40	D4	38
40	D4	39
40	D4	40
41	D5	1	IMRS	12.3322	-0.0211222
41	D5	2	IMRS	12.3174	-0.0424416
41	D5	3	IMRS	12.3491	-0.017176
41	D5	4	IMRS	12.3498	-0.0229877
41	D5	5	IMRS	12.3833	0.00408034
41	D5	6	IMRS	12.406	0.0203099
41	D5	7	IMRS	12.4246	0.0323672
41	D5	8	IMRS	12.3881	-0.0105311
41	D5	9	IMRS	12.3949	-0.0102269
41	D5	10	IMRS	12.4205	0.00893045
41	D5	11	IMRS	12.4272	0.00913829
41	D5	12	IMRS	12.4284	0.0038215
41	D5	13	IMRS	12.4289	-0.00210087
41	D5	14	IMRS	12.4343	-0.00323866
41	D5	15	IMRS	12.4524	0.0084314
41	D5	16	IMRS	12.441	-0.0094882
41	D5	17	IMRS	12.4323	-0.0245973
41	D5	18	IMRS	12.4707	0.00725249
41	D5	19	IMRS	12.4893	0.0194471
41	D5	20	IMRS	12.4629	-0.0134319
41	D5	21	IMRS	12.5101	0.0272823
41	D5	22	IMRS	12.5989	0.10959
41	D5	23	IMRS	12.7703	0.274576
41	D5	24	IMRS	13.071	0.568797
41	D5	25	IMRS	13.5882	1.07946
41	D5	26	IMRS	14.3643	1.84913
41	D5	27	IMRS	15.3178	2.79615
41	D5	28	IMRS	16.3058	3.77765
41	D5	29	IMRS	17.2725	4.7379
41	D5	30	IMRS	18.234	5.69287
41	D5	31	IMRS	19.0663	6.51876
41	D5	32	IMRS	19.8055	7.25147
41	D5	33	IMRS	20.5001	7.9396
41	D5	34	IMRS	21.1143	8.54737
41	D5	35	IMRS	21.6378	9.06439
41	D5	36	IMRS	22.1678	9.58792
41	D5	37	IMRS	22.7107	10.1243
41	D5	38	IMRS	23.255	10.6621
41	D5	39	IMRS	23.6863	11.0869
41	D5	40	IMRS	23.9859	11.38
42	D6	1	IMRS	12.7103	0.0221339
42	D6	2	IMRS	12.714	0.0176512
42	D6	3	IMRS	12.7188	0.0143853
42	D6	4	IMRS	12.7214	0.00888789
42	D6	5	IMRS	12.7016	-0.01902
42	D6	6	IMRS	12.7166	-0.0121998
42	D6	7	IMRS	12.7156	-0.0212506
42	D6	8	IMRS	12.7124	-0.0326265
42	D6	9	IMRS	12.7529	-0.000265956
42	D6	10	IMRS	12.7909	0.0296484
42	D6	11	IMRS	12.8162	0.0468112
42	D6	12	IMRS	12.7911	0.013641
42	D6	13	IMRS	12.7795	-0.0061053
42	D6	14	IMRS	12.7962	0.00252211
42	D6	15	IMRS	12.8135	0.011737
42	D6	16	IMRS	12.7939	-0.0159982
42	D6	17	IMRS	12.8044	-0.0136269
42	D6	18	IMRS	12.8196	-0.0065397
42	D6	19	IMRS	12.8161	-0.0181321
42	D6	20	IMRS	12.8528	0.0103909
42	D6	21	IMRS	12.9078	0.0573322
42	D6	22	IMRS	12.9822	0.123603
42	D6	23	IMRS	13.1047	0.238038
42	D6	24	IMRS	13.3774	0.502588
42	D6	25	IMRS	13.9009	1.01795
42	D6	26	IMRS	14.6561	1.76508
42	D6	27	IMRS	15.614	2.71488
42	D6	28	IMRS	16.6524	3.74513
42	D6	29	IMRS	17.6922	4.7768
42	D6	30	IMRS	18.6549	5.73141
42	D6	31	IMRS	19.5209	6.58931
42	D6	32	IMRS	20.3153	7.37557
42	D6	33	IMRS	21.0438	8.09594
42	D6	34	IMRS	21.698	8.74208
42	D6	35	IMRS	22.2499	9.28587
42	D6	36	IMRS	22.7994	9.8272
42	D6	37	IMRS	23.3581	10.3778
42	D6	38	IMRS	23.8095	10.8211
42	D6	39	IMRS	24.234	11.2374
42	D6	40	IMRS	24.5536	11.5489
43	D7	1	IMRS	12.2265	0.0126506
43	D7	2	IMRS	12.2512	0.0267754
43	D7	3	IMRS	12.2107	-0.0242844
43	D7	4	IMRS	12.2181	-0.027486
43	D7	5	IMRS	12.2547	-0.00147744
43	D7	6	IMRS	12.2478	-0.018924
43	D7	7	IMRS	12.2484	-0.0289167
43	D7	8	IMRS	12.2829	-0.00507111
43	D7	9	IMRS	12.3161	0.0176034
43	D7	10	IMRS	12.3442	0.0350689
43	D7	11	IMRS	12.3759	0.0562528
43	D7	12	IMRS	12.3951	0.0648682
43	D7	13	IMRS	12.3768	0.0358955
43	D7	14	IMRS	12.3729	0.0214034
43	D7	15	IMRS	12.3459	-0.0161266
43	D7	16	IMRS	12.3264	-0.0462704
43	D7	17	IMRS	12.349	-0.0341732
43	D7	18	IMRS	12.3907	-0.00309299
43	D7	19	IMRS	12.4061	0.00166386
43	D7	20	IMRS	12.3881	-0.0269331
43	D7	21	IMRS	12.4393	0.0137267
43	D7	22	IMRS	12.5417	0.105489
43	D7	23	IMRS	12.7125	0.265791
43	D7	24	IMRS	13	0.542664
43	D7	25	IMRS	13.4384	0.970489
43	D7	26	IMRS	14.1389	1.66034
43	D7	27	IMRS	15.0461	2.55699
43	D7	28	IMRS	16.043	3.54329
43	D7	29	IMRS	17.0166	4.50635
43	D7	30	IMRS	17.9337	5.41278
43	D7	31	IMRS	18.7909	6.25941
43	D7	32	IMRS	19.5579	7.01585
43	D7	33	IMRS	20.3124	7.75978
43	D7	34	IMRS	20.949	8.38575
43	D7	35	IMRS	21.5091	8.93533
43	D7	36	IMRS	22.0003	9.4159
43	D7	37	IMRS	22.3921	9.79714
43	D7	38	IMRS	22.8187	10.2131
43	D7	39	IMRS	23.2582	10.642
43	D7	40	IMRS	23.6006	10.9739
44	D8	1
44	D8	2
44	D8	3
44	D8	4
44	D8	5
44	D8	6
44	D8	7
44	D8	8
44	D8	9
44	D8	10
44	D8	11
44	D8	12
44	D8	13
44	D8	14
44	D8	15
44	D8	16
44	D8	17
44	D8	18
44	D8	19
44	D8	20
44	D8	21
44	D8	22
44	D8	23
44	D8	24
44	D8	25
44	D8	26
44	D8	27
44	D8	28
44	D8	29
44	D8	30
44	D8	31
44	D8	32
44	D8	33
44	D8	34
44	D8	35
44	D8	36
44	D8	37
44	D8	38
44	D8	39
44	D8	40
45	D9	1
45	D9	2
45	D9	3
45	D9	4
45	D9	5
45	D9	6
45	D9	7
45	D9	8
45	D9	9
45	D9	10
45	D9	11
45	D9	12
45	D9	13
45	D9	14
45	D9	15
45	D9	16
45	D9	17
45	D9	18
45	D9	19
45	D9	20
45	D9	21
45	D9	22
45	D9	23
45	D9	24
45	D9	25
45	D9	26
45	D9	27
45	D9	28
45	D9	29
45	D9	30
45	D9	31
45	D9	32
45	D9	33
45	D9	34
45	D9	35
45	D9	36
45	D9	37
45	D9	38
45	D9	39
45	D9	40
46	D10	1
46	D10	2
46	D10	3
46	D10	4
46	D10	5
46	D10	6
46	D10	7
46	D10	8
46	D10	9
46	D10	10
46	D10	11
46	D10	12
46	D10	13
46	D10	14
46	D10	15
46	D10	16
46	D10	17
46	D10	18
46	D10	19
46	D10	20
46	D10	21
46	D10	22
46	D10	23
46	D10	24
46	D10	25
46	D10	26
46	D10	27
46	D10	28
46	D10	29
46	D10	30
46	D10	31
46	D10	32
46	D10	33
46	D10	34
46	D10	35
46	D10	36
46	D10	37
46	D10	38
46	D10	39
46	D10	40
47	D11	1
47	D11	2
47	D11	3
47	D11	4
47	D11	5
47	D11	6
47	D11	7
47	D11	8
47	D11	9
47	D11	10
47	D11	11
47	D11	12
47	D11	13
47	D11	14
47	D11	15
47	D11	16
47	D11	17
47	D11	18
47	D11	19
47	D11	20
47	D11	21
47	D11	22
47	D11	23
47	D11	24
47	D11	25
47	D11	26
47	D11	27
47	D11	28
47	D11	29
47	D11	30
47	D11	31
47	D11	32
47	D11	33
47	D11	34
47	D11	35
47	D11	36
47	D11	37
47	D11	38
47	D11	39
47	D11	40
48	D12	1
48	D12	2
48	D12	3
48	D12	4
48	D12	5
48	D12	6
48	D12	7
48	D12	8
48	D12	9
48	D12	10
48	D12	11
48	D12	12
48	D12	13
48	D12	14
48	D12	15
48	D12	16
48	D12	17
48	D12	18
48	D12	19
48	D12	20
48	D12	21
48	D12	22
48	D12	23
48	D12	24
48	D12	25
48	D12	26
48	D12	27
48	D12	28
48	D12	29
48	D12	30
48	D12	31
48	D12	32
48	D12	33
48	D12	34
48	D12	35
48	D12	36
48	D12	37
48	D12	38
48	D12	39
48	D12	40
49	E1	1	IMRS	12.6763	0.0283048
49	E1	2	IMRS	12.6363	-0.0197763
49	E1	3	IMRS	12.6487	-0.015496
49	E1	4	IMRS	12.6452	-0.0269932
49	E1	5	IMRS	12.6639	-0.0164625
49	E1	6	IMRS	12.6797	-0.00865261
49	E1	7	IMRS	12.644	-0.0524832
49	E1	8	IMRS	12.6665	-0.0380491
49	E1	9	IMRS	12.7461	0.0334881
49	E1	10	IMRS	12.7756	0.0549041
49	E1	11	IMRS	12.7789	0.0500654
49	E1	12	IMRS	12.7842	0.0473248
49	E1	13	IMRS	12.7702	0.0252246
49	E1	14	IMRS	12.7798	0.0267536
49	E1	15	IMRS	12.786	0.024898
49	E1	16	IMRS	12.7583	-0.0109695
49	E1	17	IMRS	12.7439	-0.033391
49	E1	18	IMRS	12.7691	-0.0163095
49	E1	19	IMRS	12.78	-0.0134263
49	E1	20	IMRS	12.8046	0.00301814
49	E1	21	IMRS	12.8182	0.00855637
49	E1	22	IMRS	12.8137	-0.00403855
49	E1	23	IMRS	12.8316	0.00576451
49	E1	24	IMRS	12.8172	-0.0166742
49	E1	25	IMRS	12.8149	-0.0270519
49	E1	26	IMRS	12.8151	-0.0349252
49	E1	27	IMRS	12.8686	0.0104938
49	E1	28	IMRS	12.9657	0.0995301
49	E1	29	IMRS	13.1915	0.317198
49	E1	30	IMRS	13.5647	0.682376
49	E1	31	IMRS	14.1519	1.26142
49	E1	32	IMRS	14.923	2.02451
49	E1	33	IMRS	15.8602	2.95354
49	E1	34	IMRS	16.7998	3.88508
[truncated: 1,886 more rows]

## Sheet: Results
Block Type	96-Well 0.2-mL Block
Calibration Background is expired	No
Calibration Background performed on	10-09-2021
Calibration Pure Dye ABY is expired	No
Calibration Pure Dye ABY performed on	10-09-2021
Calibration Pure Dye CY5 is expired	No
Calibration Pure Dye CY5 performed on	10-09-2021
Calibration Pure Dye FAM is expired	No
Calibration Pure Dye FAM performed on	10-09-2021
Calibration Pure Dye JUN is expired	No
Calibration Pure Dye JUN performed on	10-09-2021
Calibration Pure Dye MUSTANG PURPLE is expired	No
Calibration Pure Dye MUSTANG PURPLE performed on	10-09-2021
Calibration Pure Dye NED is expired	No
Calibration Pure Dye NED performed on	10-09-2021
Calibration Pure Dye ROX is expired	No
Calibration Pure Dye ROX performed on	10-09-2021
Calibration Pure Dye SYBR is expired	No
Calibration Pure Dye SYBR performed on	10-09-2021
Calibration Pure Dye TAMRA is expired	No
Calibration Pure Dye TAMRA performed on	10-09-2021
Calibration Pure Dye VIC is expired	No
Calibration Pure Dye VIC performed on	10-09-2021
Calibration ROI is expired	No
Calibration ROI performed on	10-08-2021
Calibration Uniformity is expired	No
Calibration Uniformity performed on	10-08-2021
Chemistry	TAQMAN
Date Created	2023-12-19 22:24:38 PM EAT
Experiment Barcode
Experiment Comment
Experiment File Name	C:\Users\OMBENI\OneDrive\Desktop\BIOINFORMATICS\Eds 2.eds
Experiment Name	2023-09-05_101140
Experiment Run End Time	2023-10-04 14:21:40 PM EAT
Experiment Type	Standard Curve
Instrument Name	SATREPS_QS5
Instrument Serial Number	272529713
Instrument Type	QuantStudio™ 5 System
Passive Reference	ROX
Post-read Stage/Step
Pre-read Stage/Step
Quantification Cycle Method	Ct
Signal Smoothing On	true
Stage/ Cycle where Ct Analysis is performed	Stage2, Step2
User Name
Well	Well Position	Omit	Sample Name	Target Name	Task	Reporter	Quencher	CT	Ct Mean	Ct SD	Quantity	Quantity Mean	Quantity SD	Y-Intercept	R(superscript 2)	Slope	Efficiency	Automatic Ct Threshold	Ct Threshold	Automatic Baseline	Baseline Start	Baseline End	Amp Status	Comments	Cq Conf	HIGHSD	AMPNC	OUTLIERRG
1	A1	FALSE	S.haem 1	IMRS	STANDARD	FAM	None	15.7817	15.8473	0.0973332	10			18.1391	0.9687	-3.3595	98.4556	TRUE	0.422393	TRUE	3	11	Amp		0.967381	N	N	N
2	A2	FALSE	S.haem 1	IMRS	STANDARD	FAM	None	15.8009	15.8473	0.0973332	10			18.1391	0.9687	-3.3595	98.4556	TRUE	0.422393	TRUE	3	9	Amp		0.966467	N	N	N
3	A3	FALSE	S.haem 1	IMRS	STANDARD	FAM	None	15.9591	15.8473	0.0973332	10			18.1391	0.9687	-3.3595	98.4556	TRUE	0.422393	TRUE	3	11	Amp		0.968396	N	N	N
5	A5	FALSE	S. man 1	IMRS	STANDARD	FAM	None	13.7827	13.8573	0.0680087	10			18.1391	0.9687	-3.3595	98.4556	TRUE	0.422393	TRUE	3	9	Amp		0.946925	N	N	N
6	A6	FALSE	S. man 1	IMRS	STANDARD	FAM	None	13.9157	13.8573	0.0680087	10			18.1391	0.9687	-3.3595	98.4556	TRUE	0.422393	TRUE	3	10	Amp		0.96107	N	N	N
7	A7	FALSE	S. man 1	IMRS	STANDARD	FAM	None	13.8736	13.8573	0.0680087	10			18.1391	0.9687	-3.3595	98.4556	TRUE	0.422393	TRUE	3	10	Amp		0.932679	N	N	N
13	B1	FALSE	S.haem 2	IMRS	STANDARD	FAM	None	19.4686	19.2239	0.261637	1			18.1391	0.9687	-3.3595	98.4556	TRUE	0.422393	TRUE	3	15	Amp		0.961509	N	N	N
14	B2	FALSE	S.haem 2	IMRS	STANDARD	FAM	None	19.2549	19.2239	0.261637	1			18.1391	0.9687	-3.3595	98.4556	TRUE	0.422393	TRUE	3	14	Amp		0.961112	N	N	N
15	B3	FALSE	S.haem 2	IMRS	STANDARD	FAM	None	18.9481	19.2239	0.261637	1			18.1391	0.9687	-3.3595	98.4556	TRUE	0.422393	TRUE	3	14	Amp		0.959044	N	N	N
17	B5	FALSE	S. man 2	IMRS	STANDARD	FAM	None	17.0505	17.0272	0.0583152	1			18.1391	0.9687	-3.3595	98.4556	TRUE	0.422393	TRUE	3	13	Amp		0.960584	N	N	N
18	B6	FALSE	S. man 2	IMRS	STANDARD	FAM	None	17.0704	17.0272	0.0583152	1			18.1391	0.9687	-3.3595	98.4556	TRUE	0.422393	TRUE	3	11	Amp		0.975813	N	N	N
19	B7	FALSE	S. man 2	IMRS	STANDARD	FAM	None	16.9609	17.0272	0.0583152	1			18.1391	0.9687	-3.3595	98.4556	TRUE	0.422393	TRUE	3	13	Amp		0.970986	N	N	N
25	C1	FALSE	S. haem 3	IMRS	STANDARD	FAM	None	22.8715	22.9876	0.134298	0.1			18.1391	0.9687	-3.3595	98.4556	TRUE	0.422393	TRUE	3	18	Amp		0.969681	N	N	N
26	C2	FALSE	S. haem 3	IMRS	STANDARD	FAM	None	23.1347	22.9876	0.134298	0.1			18.1391	0.9687	-3.3595	98.4556	TRUE	0.422393	TRUE	3	20	Amp		0.95401	N	N	N
27	C3	FALSE	S. haem 3	IMRS	STANDARD	FAM	None	22.9567	22.9876	0.134298	0.1			18.1391	0.9687	-3.3595	98.4556	TRUE	0.422393	TRUE	3	19	Amp		0.970777	N	N	N
29	C5	FALSE	S. man 3	IMRS	STANDARD	FAM	None	20.4323	20.2423	0.228516	0.1			18.1391	0.9687	-3.3595	98.4556	TRUE	0.422393	TRUE	3	16	Amp		0.954264	N	N	N
30	C6	FALSE	S. man 3	IMRS	STANDARD	FAM	None	19.9887	20.2423	0.228516	0.1			18.1391	0.9687	-3.3595	98.4556	TRUE	0.422393	TRUE	3	15	Amp		0.949766	N	N	N
31	C7	FALSE	S. man 3	IMRS	STANDARD	FAM	None	20.3058	20.2423	0.228516	0.1			18.1391	0.9687	-3.3595	98.4556	TRUE	0.422393	TRUE	3	16	Amp		0.970825	N	N	N
37	D1	FALSE	S. haem 4	IMRS	STANDARD	FAM	None	25.7833	26.0001	0.190227	0.01			18.1391	0.9687	-3.3595	98.4556	TRUE	0.422393	TRUE	3	19	Amp		0.947065	N	N	N
38	D2	FALSE	S. haem 4	IMRS	STANDARD	FAM	None	26.1388	26.0001	0.190227	0.01			18.1391	0.9687	-3.3595	98.4556	TRUE	0.422393	TRUE	3	21	Amp		0.952842	N	N	N
39	D3	FALSE	S. haem 4	IMRS	STANDARD	FAM	None	26.0783	26.0001	0.190227	0.01			18.1391	0.9687	-3.3595	98.4556	TRUE	0.422393	TRUE	3	21	Amp		0.951797	N	N	N
41	D5	FALSE	S. man 4	IMRS	STANDARD	FAM	None	23.575	23.6505	0.0750861	0.01			18.1391	0.9687	-3.3595	98.4556	TRUE	0.422393	TRUE	3	20	Amp		0.965445	N	N	N
42	D6	FALSE	S. man 4	IMRS	STANDARD	FAM	None	23.7251	23.6505	0.0750861	0.01			18.1391	0.9687	-3.3595	98.4556	TRUE	0.422393	TRUE	3	18	Amp		0.978505	N	N	N
43	D7	FALSE	S. man 4	IMRS	STANDARD	FAM	None	23.6513	23.6505	0.0750861	0.01			18.1391	0.9687	-3.3595	98.4556	TRUE	0.422393	TRUE	3	20	Amp		0.963498	N	N	N
49	E1	FALSE	S. haem 5	IMRS	STANDARD	FAM	None	29.3238	29.3296	0.00835004	0.001			18.1391	0.9687	-3.3595	98.4556	TRUE	0.422393	TRUE	3	25	Amp		0.961573	N	N	N
50	E2	FALSE	S. haem 5	IMRS	STANDARD	FAM	None	29.3392	29.3296	0.00835004	0.001			18.1391	0.9687	-3.3595	98.4556	TRUE	0.422393	TRUE	3	25	Amp		0.943138	N	N	N
51	E3	FALSE	S. haem 5	IMRS	STANDARD	FAM	None	29.3258	29.3296	0.00835004	0.001			18.1391	0.9687	-3.3595	98.4556	TRUE	0.422393	TRUE	3	25	Amp		0.966968	N	N	N
53	E5	FALSE	S. man 5	IMRS	STANDARD	FAM	None	26.4305	26.4998	0.0887861	0.001			18.1391	0.9687	-3.3595	98.4556	TRUE	0.422393	TRUE	3	20	Amp		0.960522	N	N	N
54	E6	FALSE	S. man 5	IMRS	STANDARD	FAM	None	26.4692	26.4998	0.0887861	0.001			18.1391	0.9687	-3.3595	98.4556	TRUE	0.422393	TRUE	3	21	Amp		0.978609	N	N	N
55	E7	FALSE	S. man 5	IMRS	STANDARD	FAM	None	26.5999	26.4998	0.0887861	0.001			18.1391	0.9687	-3.3595	98.4556	TRUE	0.422393	TRUE	3	22	Amp		0.979633	N	N	N
61	F1	FALSE	S. haem 6	IMRS	STANDARD	FAM	None	32.7472	32.9233	0.327878	0.0001			18.1391	0.9687	-3.3595	98.4556	TRUE	0.422393	TRUE	3	27	Amp		0.917817	N	N	N
62	F2	FALSE	S. haem 6	IMRS	STANDARD	FAM	None	32.721	32.9233	0.327878	0.0001			18.1391	0.9687	-3.3595	98.4556	TRUE	0.422393	TRUE	3	28	Amp		0.935216	N	N	N
63	F3	FALSE	S. haem 6	IMRS	STANDARD	FAM	None	33.3016	32.9233	0.327878	0.0001			18.1391	0.9687	-3.3595	98.4556	TRUE	0.422393	TRUE	3	29	Amp		0.953868	N	N	N
65	F5	FALSE	S. man 6	IMRS	STANDARD	FAM	None	30.1256	29.9759	0.263793	0.0001			18.1391	0.9687	-3.3595	98.4556	TRUE	0.422393	TRUE	3	25	Amp		0.944869	N	N	N
66	F6	FALSE	S. man 6	IMRS	STANDARD	FAM	None	30.1309	29.9759	0.263793	0.0001			18.1391	0.9687	-3.3595	98.4556	TRUE	0.422393	TRUE	3	24	Amp		0.946119	N	N	N
67	F7	FALSE	S. man 6	IMRS	STANDARD	FAM	None	29.6713	29.9759	0.263793	0.0001			18.1391	0.9687	-3.3595	98.4556	TRUE	0.422393	TRUE	3	25	Amp		0.970044	N	N	Y
73	G1	FALSE	A. lumb 1	IMRS	STANDARD	FAM	None	35.3939	35.2912	0.340064	1e-05			18.1391	0.9687	-3.3595	98.4556	TRUE	0.422393	TRUE	3	32	Amp		0.900072	N	N	N
74	G2	FALSE	A. lumb 1	IMRS	STANDARD	FAM	None	34.9116	35.2912	0.340064	1e-05			18.1391	0.9687	-3.3595	98.4556	TRUE	0.422393	TRUE	3	28	Amp		0.943228	N	N	N
75	G3	FALSE	A. lumb 1	IMRS	STANDARD	FAM	None	35.5681	35.2912	0.340064	1e-05			18.1391	0.9687	-3.3595	98.4556	TRUE	0.422393	TRUE	3	30	Amp		0.924732	N	N	N
77	G5	FALSE	A. lumb 2	IMRS	STANDARD	FAM	None	35.9928	35.1603	0.734286	1e-05			18.1391	0.9687	-3.3595	98.4556	TRUE	0.422393	TRUE	3	30	Amp		0.929778	Y	N	N
78	G6	FALSE	A. lumb 2	IMRS	STANDARD	FAM	None	34.6047	35.1603	0.734286	1e-05			18.1391	0.9687	-3.3595	98.4556	TRUE	0.422393	TRUE	3	29	Amp		0.939273	Y	N	N
79	G7	FALSE	A. lumb 2	IMRS	STANDARD	FAM	None	34.8834	35.1603	0.734286	1e-05			18.1391	0.9687	-3.3595	98.4556	TRUE	0.422393	TRUE	3	30	Amp		0.959426	Y	N	N
85	H1	FALSE	ntc	IMRS	NTC	FAM	None	35.0366						18.1391	0.9687	-3.3595	98.4556	TRUE	0.422393	TRUE	3	31	Amp		0.908312	N	N	N
86	H2	FALSE	ntc	IMRS	NTC	FAM	None	34.5086						18.1391	0.9687	-3.3595	98.4556	TRUE	0.422393	TRUE	3	30	Amp		0.936162	N	Y	N
87	H3	FALSE	ntc	IMRS	NTC	FAM	None	34.9926						18.1391	0.9687	-3.3595	98.4556	TRUE	0.422393	TRUE	3	31	Amp		0.905134	N	Y	N
89	H5	FALSE	ntc	IMRS	NTC	FAM	None	36.2407						18.1391	0.9687	-3.3595	98.4556	TRUE	0.422393	TRUE	3	31	Amp		0.914649	N	N	N
90	H6	FALSE	ntc	IMRS	NTC	FAM	None	35.7823						18.1391	0.9687	-3.3595	98.4556	TRUE	0.422393	TRUE	3	29	Amp		0.927843	N	N	N
91	H7	FALSE	ntc	IMRS	NTC	FAM	None	35.8695						18.1391	0.9687	-3.3595	98.4556	TRUE	0.422393	TRUE	3	32	Amp		0.942894	N	N	N
