# Supplementary material for: Development of a rapid and highly sensitive nucleic acid-based diagnostic test for schistosomes, leveraging on identical multi-repeat sequences
Source: Front Parasitol. 2024 Mar 14;3:1361493. doi: 10.3389/fpara.2024.1361493 (PMC11731689; doi:10.3389/fpara.2024.1361493)
Supplement: Supplementary file 5 [file Table_4.xls]

## Sheet: Sample Setup
Block Type	96-Well 0.2-mL Block
Calibration Background is expired	Yes
Calibration Background performed on	10-09-2021
Calibration Pure Dye ABY is expired	Yes
Calibration Pure Dye ABY performed on	10-09-2021
Calibration Pure Dye CY5 is expired	Yes
Calibration Pure Dye CY5 performed on	10-09-2021
Calibration Pure Dye FAM is expired	Yes
Calibration Pure Dye FAM performed on	10-09-2021
Calibration Pure Dye JUN is expired	Yes
Calibration Pure Dye JUN performed on	10-09-2021
Calibration Pure Dye MUSTANG PURPLE is expired	Yes
Calibration Pure Dye MUSTANG PURPLE performed on	10-09-2021
Calibration Pure Dye NED is expired	Yes
Calibration Pure Dye NED performed on	10-09-2021
Calibration Pure Dye ROX is expired	Yes
Calibration Pure Dye ROX performed on	10-09-2021
Calibration Pure Dye SYBR is expired	Yes
Calibration Pure Dye SYBR performed on	10-09-2021
Calibration Pure Dye TAMRA is expired	Yes
Calibration Pure Dye TAMRA performed on	10-09-2021
Calibration Pure Dye VIC is expired	Yes
Calibration Pure Dye VIC performed on	10-09-2021
Calibration ROI is expired	Yes
Calibration ROI performed on	10-08-2021
Calibration Uniformity is expired	Yes
Calibration Uniformity performed on	10-08-2021
Chemistry	TAQMAN
Date Created	2023-12-24 13:57:23 PM EAT
Experiment Barcode
Experiment Comment
Experiment File Name	C:\Users\OMBENI\OneDrive\Desktop\BIOINFORMATICS\Eds 4.eds
Experiment Name	2023-09-05_101157
Experiment Run End Time	2023-10-13 12:35:57 PM EAT
Experiment Type	Standard Curve
Instrument Name	SATREPS_QS5
Instrument Serial Number	272529713
Instrument Type	QuantStudio™ 5 System
Passive Reference	ROX
Post-read Stage/Step
Pre-read Stage/Step
Quantification Cycle Method	Ct
Signal Smoothing On	true
Stage/ Cycle where Ct Analysis is performed	Stage2, Step2
User Name
Well	Well Position	Sample Name	Sample Color	Biogroup Name	Biogroup Color	Target Name	Target Color	Task	Reporter	Quencher	Quantity	Comments
1	A1	S.haem 1	RGB(0,0,255)	S.haematobium	RGB(0,245,255)	IMRS	RGB(176,23,31)	STANDARD	FAM	None	10
2	A2	S.haem 1	RGB(0,0,255)	S.haematobium	RGB(0,245,255)	IMRS	RGB(176,23,31)	STANDARD	FAM	None	10
3	A3	S. haem1.1	RGB(176,23,31)			IMRS	RGB(176,23,31)	STANDARD	FAM	None	1
4	A4	S. haem1.1	RGB(176,23,31)			IMRS	RGB(176,23,31)	STANDARD	FAM	None	1
5	A5	Random samples to test the accuracy	RGB(176,23,31)			IMRS	RGB(176,23,31)	UNKNOWN	FAM	None
6	A6	Random samples to test the accuracy	RGB(176,23,31)			IMRS	RGB(176,23,31)	UNKNOWN	FAM	None
7	A7	S. man 1	RGB(238,238,0)			IMRS	RGB(176,23,31)	STANDARD	FAM	None	1
8	A8	S. man 1	RGB(238,238,0)			IMRS	RGB(176,23,31)	STANDARD	FAM	None	1
9	A9
10	A10
11	A11
12	A12
13	B1	S.haem 2	RGB(139,137,112)	S.haematobium	RGB(0,245,255)	IMRS	RGB(176,23,31)	STANDARD	FAM	None	1
14	B2	S.haem 2	RGB(139,137,112)	S.haematobium	RGB(0,245,255)	IMRS	RGB(176,23,31)	STANDARD	FAM	None	1
15	B3	S. haem2.2	RGB(0,0,255)			IMRS	RGB(176,23,31)	STANDARD	FAM	None	10
16	B4	S. haem2.2	RGB(0,0,255)			IMRS	RGB(176,23,31)	STANDARD	FAM	None	10
17	B5	Random samples to test the accuracy	RGB(176,23,31)			IMRS	RGB(176,23,31)	UNKNOWN	FAM	None
18	B6	Random samples to test the accuracy	RGB(176,23,31)			IMRS	RGB(176,23,31)	UNKNOWN	FAM	None
19	B7	S. man 2	RGB(142,142,56)			IMRS	RGB(176,23,31)	STANDARD	FAM	None	10
20	B8	S. man 2	RGB(142,142,56)			IMRS	RGB(176,23,31)	STANDARD	FAM	None	10
21	B9
22	B10
23	B11
24	B12
25	C1	S. haem 3	RGB(238,121,66)	S.haematobium	RGB(0,245,255)	IMRS	RGB(176,23,31)	STANDARD	FAM	None	0.1
26	C2	S. haem 3	RGB(238,121,66)	S.haematobium	RGB(0,245,255)	IMRS	RGB(176,23,31)	STANDARD	FAM	None	0.1
27	C3	S.haem 3.3	RGB(255,127,0)			IMRS	RGB(176,23,31)	STANDARD	FAM	None	0.01
28	C4	S.haem 3.3	RGB(255,127,0)			IMRS	RGB(176,23,31)	STANDARD	FAM	None	0.01
29	C5	Random samples to test the accuracy	RGB(176,23,31)			IMRS	RGB(176,23,31)	UNKNOWN	FAM	None
30	C6	Random samples to test the accuracy	RGB(176,23,31)			IMRS	RGB(176,23,31)	UNKNOWN	FAM	None
31	C7	S. man 3	RGB(238,44,44)			IMRS	RGB(176,23,31)	STANDARD	FAM	None	0.01
32	C8	S. man 3	RGB(238,44,44)			IMRS	RGB(176,23,31)	STANDARD	FAM	None	0.01
33	C9
34	C10
35	C11
36	C12
37	D1	S. haem 4	RGB(142,56,142)	S.haematobium	RGB(0,245,255)	IMRS	RGB(176,23,31)	STANDARD	FAM	None	0.01
38	D2	S. haem 4	RGB(142,56,142)	S.haematobium	RGB(0,245,255)	IMRS	RGB(176,23,31)	STANDARD	FAM	None	0.01
39	D3	S. haem 4.4	RGB(139,137,112)			IMRS	RGB(176,23,31)	STANDARD	FAM	None	0.1
40	D4	S. haem 4.4	RGB(139,137,112)			IMRS	RGB(176,23,31)	STANDARD	FAM	None	0.1
41	D5	Random samples to test the accuracy	RGB(176,23,31)			IMRS	RGB(176,23,31)	UNKNOWN	FAM	None
42	D6	Random samples to test the accuracy	RGB(176,23,31)			IMRS	RGB(176,23,31)	UNKNOWN	FAM	None
43	D7	S. man 4	RGB(51,161,201)			IMRS	RGB(176,23,31)	STANDARD	FAM	None	0.1
44	D8	S. man 4	RGB(51,161,201)			IMRS	RGB(176,23,31)	STANDARD	FAM	None	0.1
45	D9
46	D10
47	D11
48	D12
49	E1	S. haem 5	RGB(198,113,113)	S.haematobium	RGB(0,245,255)	IMRS	RGB(176,23,31)	STANDARD	FAM	None	0.001
50	E2	S. haem 5	RGB(198,113,113)	S.haematobium	RGB(0,245,255)	IMRS	RGB(176,23,31)	STANDARD	FAM	None	0.001
51	E3	S. haem 5.5	RGB(238,121,66)			IMRS	RGB(176,23,31)	STANDARD	FAM	None	0.001
52	E4	S. haem 5.5	RGB(238,121,66)			IMRS	RGB(176,23,31)	STANDARD	FAM	None	0.001
53	E5	Random samples to test the accuracy	RGB(176,23,31)			IMRS	RGB(176,23,31)	UNKNOWN	FAM	None
54	E6	Random samples to test the accuracy	RGB(176,23,31)			IMRS	RGB(176,23,31)	UNKNOWN	FAM	None
55	E7	S. man 5	RGB(238,18,137)			IMRS	RGB(176,23,31)	STANDARD	FAM	None	0.001
56	E8	S. man 5	RGB(238,18,137)			IMRS	RGB(176,23,31)	STANDARD	FAM	None	0.001
57	E9
58	E10
59	E11
60	E12
61	F1	S. haem 6	RGB(0,245,255)	S.haematobium	RGB(0,245,255)	IMRS	RGB(176,23,31)	STANDARD	FAM	None	0.0001
62	F2	S. haem 6	RGB(0,245,255)	S.haematobium	RGB(0,245,255)	IMRS	RGB(176,23,31)	STANDARD	FAM	None	0.0001
63	F3	S. haem 6.6	RGB(142,56,142)			IMRS	RGB(176,23,31)	STANDARD	FAM	None	0.0001
64	F4	S. haem 6.6	RGB(142,56,142)			IMRS	RGB(176,23,31)	STANDARD	FAM	None	0.0001
65	F5	Random samples to test the accuracy	RGB(176,23,31)			IMRS	RGB(176,23,31)	UNKNOWN	FAM	None
66	F6	Random samples to test the accuracy	RGB(176,23,31)			IMRS	RGB(176,23,31)	UNKNOWN	FAM	None
67	F7	S. man 6	RGB(176,23,31)			IMRS	RGB(176,23,31)	STANDARD	FAM	None	0.0001
68	F8	S. man 6	RGB(176,23,31)			IMRS	RGB(176,23,31)	STANDARD	FAM	None	0.0001
69	F9
70	F10
71	F11
72	F12
73	G1	ntc	RGB(0,139,69)			IMRS	RGB(176,23,31)	NTC	FAM	None
74	G2	ntc	RGB(0,139,69)			IMRS	RGB(176,23,31)	NTC	FAM	None
75	G3	ntc	RGB(0,139,69)			IMRS	RGB(176,23,31)	NTC	FAM	None
76	G4	ntc	RGB(0,139,69)			IMRS	RGB(176,23,31)	NTC	FAM	None
77	G5	ntc	RGB(0,139,69)			IMRS	RGB(176,23,31)	NTC	FAM	None
78	G6	ntc	RGB(0,139,69)			IMRS	RGB(176,23,31)	NTC	FAM	None
79	G7	ntc	RGB(0,139,69)			IMRS	RGB(176,23,31)	NTC	FAM	None
80	G8	ntc	RGB(0,139,69)			IMRS	RGB(176,23,31)	NTC	FAM	None
81	G9
82	G10
83	G11
84	G12
85	H1
86	H2
87	H3
88	H4
89	H5
90	H6
91	H7
92	H8
93	H9
94	H10
95	H11
96	H12

## Sheet: Amplification Data
Block Type	96-Well 0.2-mL Block
Calibration Background is expired	Yes
Calibration Background performed on	10-09-2021
Calibration Pure Dye ABY is expired	Yes
Calibration Pure Dye ABY performed on	10-09-2021
Calibration Pure Dye CY5 is expired	Yes
Calibration Pure Dye CY5 performed on	10-09-2021
Calibration Pure Dye FAM is expired	Yes
Calibration Pure Dye FAM performed on	10-09-2021
Calibration Pure Dye JUN is expired	Yes
Calibration Pure Dye JUN performed on	10-09-2021
Calibration Pure Dye MUSTANG PURPLE is expired	Yes
Calibration Pure Dye MUSTANG PURPLE performed on	10-09-2021
Calibration Pure Dye NED is expired	Yes
Calibration Pure Dye NED performed on	10-09-2021
Calibration Pure Dye ROX is expired	Yes
Calibration Pure Dye ROX performed on	10-09-2021
Calibration Pure Dye SYBR is expired	Yes
Calibration Pure Dye SYBR performed on	10-09-2021
Calibration Pure Dye TAMRA is expired	Yes
Calibration Pure Dye TAMRA performed on	10-09-2021
Calibration Pure Dye VIC is expired	Yes
Calibration Pure Dye VIC performed on	10-09-2021
Calibration ROI is expired	Yes
Calibration ROI performed on	10-08-2021
Calibration Uniformity is expired	Yes
Calibration Uniformity performed on	10-08-2021
Chemistry	TAQMAN
Date Created	2023-12-24 13:57:23 PM EAT
Experiment Barcode
Experiment Comment
Experiment File Name	C:\Users\OMBENI\OneDrive\Desktop\BIOINFORMATICS\Eds 4.eds
Experiment Name	2023-09-05_101157
Experiment Run End Time	2023-10-13 12:35:57 PM EAT
Experiment Type	Standard Curve
Instrument Name	SATREPS_QS5
Instrument Serial Number	272529713
Instrument Type	QuantStudio™ 5 System
Passive Reference	ROX
Post-read Stage/Step
Pre-read Stage/Step
Quantification Cycle Method	Ct
Signal Smoothing On	true
Stage/ Cycle where Ct Analysis is performed	Stage2, Step2
User Name
Well	Well Position	Cycle	Target Name	Rn	Delta Rn
1	A1	1	IMRS	7.1167	0.00347996
1	A1	2	IMRS	7.11591	0.00269747
1	A1	3	IMRS	7.11322	0
1	A1	4	IMRS	7.12843	0.0152149
1	A1	5	IMRS	7.13573	0.0225139
1	A1	6	IMRS	7.13711	0.02389
1	A1	7	IMRS	7.14045	0.0272307
1	A1	8	IMRS	7.16767	0.0544515
1	A1	9	IMRS	7.17896	0.0657401
1	A1	10	IMRS	7.16456	0.0513401
1	A1	11	IMRS	7.16615	0.0529304
1	A1	12	IMRS	7.17283	0.0596118
1	A1	13	IMRS	7.19569	0.0824704
1	A1	14	IMRS	7.20607	0.0928531
1	A1	15	IMRS	7.17475	0.0615349
1	A1	16	IMRS	7.18059	0.0673723
1	A1	17	IMRS	7.18648	0.0732608
1	A1	18	IMRS	7.16969	0.0564756
1	A1	19	IMRS	7.16008	0.046865
1	A1	20	IMRS	7.12366	0.010447
1	A1	21	IMRS	7.11939	0.00617743
1	A1	22	IMRS	7.13802	0.0248017
1	A1	23	IMRS	7.14597	0.0327544
1	A1	24	IMRS	7.14584	0.0326219
1	A1	25	IMRS	7.15582	0.0426006
1	A1	26	IMRS	7.13337	0.0201535
1	A1	27	IMRS	7.07896	-0.034255
1	A1	28	IMRS	7.09093	-0.0222831
1	A1	29	IMRS	7.13878	0.0255685
1	A1	30	IMRS	7.14807	0.0348554
1	A1	31	IMRS	7.14487	0.0316572
1	A1	32	IMRS	7.15839	0.0451746
1	A1	33	IMRS	7.16457	0.0513554
1	A1	34	IMRS	7.16205	0.0488334
1	A1	35	IMRS	7.15784	0.0446205
1	A1	36	IMRS	7.17089	0.0576763
1	A1	37	IMRS	7.18058	0.0673647
1	A1	38	IMRS	7.16445	0.0512295
1	A1	39	IMRS	7.18147	0.0682516
1	A1	40	IMRS	7.19403	0.0808153
2	A2	1	IMRS	7.28935	0.00500746
2	A2	2	IMRS	7.2767	-0.0103931
2	A2	3	IMRS	7.28056	-0.00928946
2	A2	4	IMRS	7.30839	0.0157977
2	A2	5	IMRS	7.29162	-0.00372705
2	A2	6	IMRS	7.29532	-0.0027812
2	A2	7	IMRS	7.30088	2.47955e-05
2	A2	8	IMRS	7.30958	0.00597887
2	A2	9	IMRS	7.31916	0.0128036
2	A2	10	IMRS	7.3457	0.0365919
2	A2	11	IMRS	7.36142	0.0495665
2	A2	12	IMRS	7.35657	0.0419574
2	A2	13	IMRS	7.36734	0.049979
2	A2	14	IMRS	7.36984	0.0497314
2	A2	15	IMRS	7.38067	0.0578035
2	A2	16	IMRS	7.38023	0.0546114
2	A2	17	IMRS	7.34735	0.0189815
2	A2	18	IMRS	7.33477	0.00364904
2	A2	19	IMRS	7.32436	-0.00951233
2	A2	20	IMRS	7.31259	-0.0240336
2	A2	21	IMRS	7.31769	-0.0216811
2	A2	22	IMRS	7.33179	-0.0103359
2	A2	23	IMRS	7.3411	-0.00378008
2	A2	24	IMRS	7.34402	-0.0036067
2	A2	25	IMRS	7.32264	-0.0277425
2	A2	26	IMRS	7.28453	-0.0686005
2	A2	27	IMRS	7.27578	-0.0801001
2	A2	28	IMRS	7.30274	-0.0558974
2	A2	29	IMRS	7.30457	-0.0568131
2	A2	30	IMRS	7.30462	-0.0595199
2	A2	31	IMRS	7.31088	-0.0560086
2	A2	32	IMRS	7.30637	-0.0632749
2	A2	33	IMRS	7.32415	-0.0482423
2	A2	34	IMRS	7.33951	-0.0356344
2	A2	35	IMRS	7.35961	-0.0182811
2	A2	36	IMRS	7.36549	-0.0151594
2	A2	37	IMRS	7.36363	-0.0197701
2	A2	38	IMRS	7.38489	-0.00125618
2	A2	39	IMRS	7.38952	0.000618076
2	A2	40	IMRS	7.3665	-0.0251552
3	A3	1	IMRS	5.22938	0.0084182
3	A3	2	IMRS	5.23763	0.00837606
3	A3	3	IMRS	5.25001	0.0124667
3	A3	4	IMRS	5.25067	0.00484474
3	A3	5	IMRS	5.24058	-0.0135351
3	A3	6	IMRS	5.2628	0.000396929
3	A3	7	IMRS	5.27785	0.00715783
3	A3	8	IMRS	5.29159	0.0126069
3	A3	9	IMRS	5.29027	0.00299517
3	A3	10	IMRS	5.28052	-0.0150385
3	A3	11	IMRS	5.28861	-0.015239
3	A3	12	IMRS	5.29991	-0.0122279
3	A3	13	IMRS	5.30336	-0.0170589
3	A3	14	IMRS	5.32261	-0.00610089
3	A3	15	IMRS	5.35419	0.0171872
3	A3	16	IMRS	5.36683	0.0215448
3	A3	17	IMRS	5.38188	0.0283052
3	A3	18	IMRS	5.41052	0.0486613
3	A3	19	IMRS	5.47477	0.104619
3	A3	20	IMRS	5.60979	0.231351
3	A3	21	IMRS	5.84027	0.45354
3	A3	22	IMRS	6.18609	0.791075
3	A3	23	IMRS	6.64205	1.23875
3	A3	24	IMRS	7.16544	1.75385
3	A3	25	IMRS	7.68883	2.26895
3	A3	26	IMRS	8.15078	2.72262
3	A3	27	IMRS	8.54373	3.10727
3	A3	28	IMRS	8.86509	3.42034
3	A3	29	IMRS	9.14906	3.69603
3	A3	30	IMRS	9.39271	3.93139
3	A3	31	IMRS	9.59381	4.1242
3	A3	32	IMRS	9.8016	4.3237
3	A3	33	IMRS	10.0016	4.51544
3	A3	34	IMRS	10.1453	4.65078
3	A3	35	IMRS	10.2498	4.74704
3	A3	36	IMRS	10.3354	4.82435
3	A3	37	IMRS	10.3861	4.86673
3	A3	38	IMRS	10.4638	4.93615
3	A3	39	IMRS	10.5593	5.02338
3	A3	40	IMRS	10.6041	5.05989
4	A4	1	IMRS	5.27601	-0.00412651
4	A4	2	IMRS	5.27655	-0.0107753
4	A4	3	IMRS	5.28032	-0.0141802
4	A4	4	IMRS	5.29803	-0.0036495
4	A4	5	IMRS	5.30852	-0.00034862
4	A4	6	IMRS	5.31745	0.00140779
4	A4	7	IMRS	5.32332	8.9069e-05
4	A4	8	IMRS	5.34333	0.0129186
4	A4	9	IMRS	5.35621	0.0186227
4	A4	10	IMRS	5.34967	0.0048948
4	A4	11	IMRS	5.35636	0.00440197
4	A4	12	IMRS	5.34738	-0.0117593
4	A4	13	IMRS	5.36097	-0.00534797
4	A4	14	IMRS	5.37563	0.00213573
4	A4	15	IMRS	5.37149	-0.00918513
4	A4	16	IMRS	5.39742	0.00955431
4	A4	17	IMRS	5.41809	0.0230471
4	A4	18	IMRS	5.44409	0.0418628
4	A4	19	IMRS	5.5101	0.100692
4	A4	20	IMRS	5.59812	0.181537
4	A4	21	IMRS	5.79105	0.367281
4	A4	22	IMRS	6.09648	0.665535
4	A4	23	IMRS	6.51839	1.08025
4	A4	24	IMRS	7.03138	1.58607
4	A4	25	IMRS	7.54015	2.08766
4	A4	26	IMRS	8.00833	2.54866
4	A4	27	IMRS	8.42427	2.95741
4	A4	28	IMRS	8.78365	3.30961
4	A4	29	IMRS	9.10814	3.62692
4	A4	30	IMRS	9.38399	3.89559
4	A4	31	IMRS	9.63762	4.14203
4	A4	32	IMRS	9.83545	4.33269
4	A4	33	IMRS	9.97362	4.46367
4	A4	34	IMRS	10.1147	4.59752
4	A4	35	IMRS	10.2464	4.72214
4	A4	36	IMRS	10.3577	4.8262
4	A4	37	IMRS	10.4432	4.90453
4	A4	38	IMRS	10.4972	4.95139
4	A4	39	IMRS	10.5858	5.03272
4	A4	40	IMRS	10.6322	5.07198
5	A5	1	IMRS	5.25146	-0.0122847
5	A5	2	IMRS	5.26983	-0.00139044
5	A5	3	IMRS	5.28446	0.00575393
5	A5	4	IMRS	5.27711	-0.00908056
5	A5	5	IMRS	5.29469	0.00101924
5	A5	6	IMRS	5.30341	0.00225654
5	A5	7	IMRS	5.30891	0.000272814
5	A5	8	IMRS	5.3168	0.000680423
5	A5	9	IMRS	5.32032	-0.00327503
5	A5	10	IMRS	5.33418	0.00310401
5	A5	11	IMRS	5.35148	0.0129182
5	A5	12	IMRS	5.3369	-0.00914229
5	A5	13	IMRS	5.33954	-0.0139789
5	A5	14	IMRS	5.36224	0.00123447
5	A5	15	IMRS	5.37672	0.00823721
5	A5	16	IMRS	5.38838	0.0124161
5	A5	17	IMRS	5.40555	0.0221016
5	A5	18	IMRS	5.43971	0.0487753
5	A5	19	IMRS	5.50869	0.110281
5	A5	20	IMRS	5.60497	0.199072
5	A5	21	IMRS	5.81384	0.400462
5	A5	22	IMRS	6.15353	0.732669
5	A5	23	IMRS	6.63117	1.20283
5	A5	24	IMRS	7.19755	1.76173
5	A5	25	IMRS	7.78172	2.33841
5	A5	26	IMRS	8.35408	2.9033
5	A5	27	IMRS	8.82789	3.36962
5	A5	28	IMRS	9.17037	3.70462
5	A5	29	IMRS	9.54596	4.07273
5	A5	30	IMRS	9.87418	4.39346
5	A5	31	IMRS	10.1143	4.62608
5	A5	32	IMRS	10.325	4.82937
5	A5	33	IMRS	10.508	5.00489
5	A5	34	IMRS	10.6735	5.16282
5	A5	35	IMRS	10.8537	5.33559
5	A5	36	IMRS	10.9683	5.44272
5	A5	37	IMRS	11.0441	5.51103
5	A5	38	IMRS	11.1209	5.58036
5	A5	39	IMRS	11.1937	5.64561
5	A5	40	IMRS	11.2359	5.6804
6	A6	1	IMRS	5.44105	-0.0117229
6	A6	2	IMRS	5.44215	-0.0146407
6	A6	3	IMRS	5.45496	-0.00585696
6	A6	4	IMRS	5.46937	0.00452086
6	A6	5	IMRS	5.46849	-0.000384897
6	A6	6	IMRS	5.47088	-0.00201622
6	A6	7	IMRS	5.47212	-0.00480101
6	A6	8	IMRS	5.48937	0.0084221
6	A6	9	IMRS	5.4981	0.0131265
6	A6	10	IMRS	5.48765	-0.00135032
6	A6	11	IMRS	5.49289	-0.000135872
6	A6	12	IMRS	5.48822	-0.00882152
6	A6	13	IMRS	5.48851	-0.0125633
6	A6	14	IMRS	5.50723	0.0021294
6	A6	15	IMRS	5.51685	0.00773122
6	A6	16	IMRS	5.52027	0.00711938
6	A6	17	IMRS	5.54553	0.0283581
6	A6	18	IMRS	5.60334	0.0821482
6	A6	19	IMRS	5.66454	0.139318
6	A6	20	IMRS	5.75747	0.228224
6	A6	21	IMRS	6.00594	0.472672
6	A6	22	IMRS	6.37547	0.838176
6	A6	23	IMRS	6.86572	1.3244
6	A6	24	IMRS	7.45345	1.9081
6	A6	25	IMRS	8.07242	2.52305
6	A6	26	IMRS	8.63444	3.08104
6	A6	27	IMRS	9.11992	3.5625
6	A6	28	IMRS	9.5164	3.95495
6	A6	29	IMRS	9.88064	4.31517
6	A6	30	IMRS	10.1993	4.62975
6	A6	31	IMRS	10.4284	4.85488
6	A6	32	IMRS	10.672	5.09442
6	A6	33	IMRS	10.9044	5.32287
6	A6	34	IMRS	11.0824	5.49679
6	A6	35	IMRS	11.2026	5.61302
6	A6	36	IMRS	11.3078	5.71415
6	A6	37	IMRS	11.3806	5.78294
6	A6	38	IMRS	11.457	5.85532
6	A6	39	IMRS	11.5163	5.9106
6	A6	40	IMRS	11.5426	5.93283
7	A7	1	IMRS	5.43083	-0.0111157
7	A7	2	IMRS	5.43341	-0.0141095
7	A7	3	IMRS	5.44954	-0.00354398
7	A7	4	IMRS	5.47015	0.0114862
7	A7	5	IMRS	5.46064	-0.00359168
7	A7	6	IMRS	5.46489	-0.00491849
7	A7	7	IMRS	5.47014	-0.00523583
7	A7	8	IMRS	5.48562	0.0046745
7	A7	9	IMRS	5.48877	0.00224906
7	A7	10	IMRS	5.48887	-0.0032229
7	A7	11	IMRS	5.49951	0.00183896
7	A7	12	IMRS	5.5035	0.000264194
7	A7	13	IMRS	5.52664	0.0178278
7	A7	14	IMRS	5.55595	0.0415669
7	A7	15	IMRS	5.58335	0.0633967
7	A7	16	IMRS	5.63227	0.10674
7	A7	17	IMRS	5.72208	0.190978
7	A7	18	IMRS	5.89378	0.357102
7	A7	19	IMRS	6.17633	0.63408
7	A7	20	IMRS	6.59246	1.04464
7	A7	21	IMRS	7.13223	1.57884
7	A7	22	IMRS	7.75228	2.19331
7	A7	23	IMRS	8.35464	2.7901
7	A7	24	IMRS	8.88487	3.31476
7	A7	25	IMRS	9.34526	3.76958
7	A7	26	IMRS	9.7193	4.13804
7	A7	27	IMRS	10.0518	4.46492
7	A7	28	IMRS	10.3298	4.7374
7	A7	29	IMRS	10.6004	5.00247
7	A7	30	IMRS	10.8128	5.20928
7	A7	31	IMRS	10.9675	5.3584
7	A7	32	IMRS	11.1073	5.49266
7	A7	33	IMRS	11.2057	5.58543
7	A7	34	IMRS	11.2808	5.65492
7	A7	35	IMRS	11.3626	5.73118
7	A7	36	IMRS	11.4688	5.83184
7	A7	37	IMRS	11.536	5.89342
7	A7	38	IMRS	11.6084	5.96028
7	A7	39	IMRS	11.7089	6.05521
7	A7	40	IMRS	11.7538	6.09456
8	A8	1	IMRS	5.04466	0.000549755
8	A8	2	IMRS	5.06359	0.0166182
8	A8	3	IMRS	5.06645	0.0166196
8	A8	4	IMRS	5.05262	-6.63987e-05
8	A8	5	IMRS	5.04333	-0.0122139
8	A8	6	IMRS	5.06376	0.00536472
8	A8	7	IMRS	5.07021	0.00895814
8	A8	8	IMRS	5.05068	-0.0134275
8	A8	9	IMRS	5.04974	-0.0172227
8	A8	10	IMRS	5.05889	-0.0109332
8	A8	11	IMRS	5.07449	0.001805
8	A8	12	IMRS	5.08616	0.0106226
8	A8	13	IMRS	5.08429	0.00589907
8	A8	14	IMRS	5.08584	0.00459442
8	A8	15	IMRS	5.09971	0.0156003
8	A8	16	IMRS	5.16512	0.0781541
8	A8	17	IMRS	5.26852	0.178702
8	A8	18	IMRS	5.44102	0.348343
8	A8	19	IMRS	5.7079	0.612361
8	A8	20	IMRS	6.10638	1.00799
8	A8	21	IMRS	6.63879	1.53755
8	A8	22	IMRS	7.20714	2.10303
8	A8	23	IMRS	7.72601	2.61904
8	A8	24	IMRS	8.20361	3.09379
8	A8	25	IMRS	8.64951	3.53683
8	A8	26	IMRS	9.01619	3.90066
8	A8	27	IMRS	9.29471	4.17632
8	A8	28	IMRS	9.50077	4.37953
8	A8	29	IMRS	9.71936	4.59526
8	A8	30	IMRS	9.88737	4.76041
8	A8	31	IMRS	10.0475	4.9177
8	A8	32	IMRS	10.1848	5.05208
8	A8	33	IMRS	10.3356	5.2001
8	A8	34	IMRS	10.4479	5.30951
8	A8	35	IMRS	10.5361	5.3949
8	A8	36	IMRS	10.6005	5.45639
8	A8	37	IMRS	10.6475	5.50053
8	A8	38	IMRS	10.6657	5.51588
8	A8	39	IMRS	10.685	5.53237
8	A8	40	IMRS	10.7036	5.54809
9	A9	1
9	A9	2
9	A9	3
9	A9	4
9	A9	5
9	A9	6
9	A9	7
9	A9	8
9	A9	9
9	A9	10
9	A9	11
9	A9	12
9	A9	13
9	A9	14
9	A9	15
9	A9	16
9	A9	17
9	A9	18
9	A9	19
9	A9	20
9	A9	21
9	A9	22
9	A9	23
9	A9	24
9	A9	25
9	A9	26
9	A9	27
9	A9	28
9	A9	29
9	A9	30
9	A9	31
9	A9	32
9	A9	33
9	A9	34
9	A9	35
9	A9	36
9	A9	37
9	A9	38
9	A9	39
9	A9	40
10	A10	1
10	A10	2
10	A10	3
10	A10	4
10	A10	5
10	A10	6
10	A10	7
10	A10	8
10	A10	9
10	A10	10
10	A10	11
10	A10	12
10	A10	13
10	A10	14
10	A10	15
10	A10	16
10	A10	17
10	A10	18
10	A10	19
10	A10	20
10	A10	21
10	A10	22
10	A10	23
10	A10	24
10	A10	25
10	A10	26
10	A10	27
10	A10	28
10	A10	29
10	A10	30
10	A10	31
10	A10	32
10	A10	33
10	A10	34
10	A10	35
10	A10	36
10	A10	37
10	A10	38
10	A10	39
10	A10	40
11	A11	1
11	A11	2
11	A11	3
11	A11	4
11	A11	5
11	A11	6
11	A11	7
11	A11	8
11	A11	9
11	A11	10
11	A11	11
11	A11	12
11	A11	13
11	A11	14
11	A11	15
11	A11	16
11	A11	17
11	A11	18
11	A11	19
11	A11	20
11	A11	21
11	A11	22
11	A11	23
11	A11	24
11	A11	25
11	A11	26
11	A11	27
11	A11	28
11	A11	29
11	A11	30
11	A11	31
11	A11	32
11	A11	33
11	A11	34
11	A11	35
11	A11	36
11	A11	37
11	A11	38
11	A11	39
11	A11	40
12	A12	1
12	A12	2
12	A12	3
12	A12	4
12	A12	5
12	A12	6
12	A12	7
12	A12	8
12	A12	9
12	A12	10
12	A12	11
12	A12	12
12	A12	13
12	A12	14
12	A12	15
12	A12	16
12	A12	17
12	A12	18
12	A12	19
12	A12	20
12	A12	21
12	A12	22
12	A12	23
12	A12	24
12	A12	25
12	A12	26
12	A12	27
12	A12	28
12	A12	29
12	A12	30
12	A12	31
12	A12	32
12	A12	33
12	A12	34
12	A12	35
12	A12	36
12	A12	37
12	A12	38
12	A12	39
12	A12	40
13	B1	1	IMRS	7.21407	-0.0170792
13	B1	2	IMRS	7.2202	-0.0107342
13	B1	3	IMRS	7.22642	-0.00430484
13	B1	4	IMRS	7.19875	-0.0317519
13	B1	5	IMRS	7.20727	-0.0230237
13	B1	6	IMRS	7.22494	-0.00514067
13	B1	7	IMRS	7.25583	0.0259731
13	B1	8	IMRS	7.25739	0.0277419
13	B1	9	IMRS	7.2263	-0.00313312
13	B1	10	IMRS	7.21247	-0.01675
13	B1	11	IMRS	7.23915	0.0101457
13	B1	12	IMRS	7.26544	0.0366504
13	B1	13	IMRS	7.27138	0.0428032
13	B1	14	IMRS	7.26247	0.0341078
13	B1	15	IMRS	7.2341	0.00595744
13	B1	16	IMRS	7.21859	-0.00934313
13	B1	17	IMRS	7.23215	0.00443574
13	B1	18	IMRS	7.21618	-0.0113207
13	B1	19	IMRS	7.19748	-0.0298046
13	B1	20	IMRS	7.18873	-0.0383374
13	B1	21	IMRS	7.19104	-0.0358196
13	B1	22	IMRS	7.18667	-0.0399698
13	B1	23	IMRS	7.19771	-0.0287134
13	B1	24	IMRS	7.23014	0.00393108
13	B1	25	IMRS	7.25581	0.0298092
13	B1	26	IMRS	7.26355	0.0377731
13	B1	27	IMRS	7.24763	0.0220676
13	B1	28	IMRS	7.22137	-0.00398369
13	B1	29	IMRS	7.22736	0.00222634
13	B1	30	IMRS	7.24495	0.020024
13	B1	31	IMRS	7.26398	0.039276
13	B1	32	IMRS	7.26219	0.0377002
13	B1	33	IMRS	7.23428	0.00999808
13	B1	34	IMRS	7.25689	0.0328311
13	B1	35	IMRS	7.26529	0.041442
13	B1	36	IMRS	7.26097	0.0373324
13	B1	37	IMRS	7.25806	0.0346451
13	B1	38	IMRS	7.25692	0.0337121
13	B1	39	IMRS	7.24572	0.0227331
13	B1	40	IMRS	7.2214	-0.00137561
14	B2	1	IMRS	7.3021	-0.0116825
14	B2	2	IMRS	7.29709	-0.0183026
14	B2	3	IMRS	7.30631	-0.0106901
14	B2	4	IMRS	7.32316	0.00456182
14	B2	5	IMRS	7.33378	0.013571
14	B2	6	IMRS	7.34156	0.0197506
14	B2	7	IMRS	7.35422	0.0308045
14	B2	8	IMRS	7.3413	0.0162713
14	B2	9	IMRS	7.31837	-0.00825934
14	B2	10	IMRS	7.32811	-0.000126594
14	B2	11	IMRS	7.35059	0.0207453
14	B2	12	IMRS	7.36088	0.029435
14	B2	13	IMRS	7.3478	0.0147468
14	B2	14	IMRS	7.3443	0.00964354
14	B2	15	IMRS	7.34351	0.00724773
14	B2	16	IMRS	7.31767	-0.0202011
14	B2	17	IMRS	7.30727	-0.0322052
14	B2	18	IMRS	7.32376	-0.0173171
14	B2	19	IMRS	7.32743	-0.0152621
14	B2	20	IMRS	7.3289	-0.0153887
14	B2	21	IMRS	7.33019	-0.0157074
14	B2	22	IMRS	7.30923	-0.0382777
14	B2	23	IMRS	7.30899	-0.0401175
14	B2	24	IMRS	7.33546	-0.015253
14	B2	25	IMRS	7.34283	-0.00948871
14	B2	26	IMRS	7.36264	0.00871436
14	B2	27	IMRS	7.37362	0.0180821
14	B2	28	IMRS	7.34986	-0.00728342
14	B2	29	IMRS	7.34177	-0.0169777
14	B2	30	IMRS	7.33452	-0.0258275
14	B2	31	IMRS	7.32603	-0.0359223
14	B2	32	IMRS	7.35175	-0.0118122
14	B2	33	IMRS	7.36367	-0.00150173
14	B2	34	IMRS	7.37787	0.0110952
14	B2	35	IMRS	7.39276	0.0243835
14	B2	36	IMRS	7.38406	0.0140765
14	B2	37	IMRS	7.40586	0.034267
14	B2	38	IMRS	7.41119	0.0379952
14	B2	39	IMRS	7.39703	0.0222279
14	B2	40	IMRS	7.39093	0.0145235
15	B3	1	IMRS	5.19097	0.0274822
15	B3	2	IMRS	5.18824	0.0108204
15	B3	3	IMRS	5.18611	-0.00523488
15	B3	4	IMRS	5.20386	-0.00141988
15	B3	5	IMRS	5.23407	0.014853
15	B3	6	IMRS	5.23837	0.00522403
15	B3	7	IMRS	5.24625	-0.000827211
15	B3	8	IMRS	5.25866	-0.00235326
15	B3	9	IMRS	5.27423	-0.00071264
15	B3	10	IMRS	5.28405	-0.00482696
15	B3	11	IMRS	5.28149	-0.0213209
15	B3	12	IMRS	5.31213	-0.00460606
15	B3	13	IMRS	5.34294	0.0122695
15	B3	14	IMRS	5.35356	0.00895532
15	B3	15	IMRS	5.38011	0.0215699
15	B3	16	IMRS	5.47177	0.0993027
15	B3	17	IMRS	5.63807	0.251664
15	B3	18	IMRS	5.90087	0.500531
15	B3	19	IMRS	6.31207	0.897799
15	B3	20	IMRS	6.79657	1.36837
15	B3	21	IMRS	7.312	1.86987
15	B3	22	IMRS	7.81813	2.36206
15	B3	23	IMRS	8.23821	2.76822
15	B3	24	IMRS	8.63987	3.15595
15	B3	25	IMRS	9.00284	3.50498
15	B3	26	IMRS	9.28852	3.77672
15	B3	27	IMRS	9.52594	4.00022
15	B3	28	IMRS	9.73489	4.19524
15	B3	29	IMRS	9.87374	4.32015
15	B3	30	IMRS	10.0317	4.46415
15	B3	31	IMRS	10.1702	4.58878
15	B3	32	IMRS	10.3013	4.70596
15	B3	33	IMRS	10.4218	4.81249
15	B3	34	IMRS	10.5082	4.88499
15	B3	35	IMRS	10.5598	4.92259
15	B3	36	IMRS	10.5841	4.93296
15	B3	37	IMRS	10.6389	4.97386
15	B3	38	IMRS	10.6727	4.99377
15	B3	39	IMRS	10.7046	5.01167
15	B3	40	IMRS	10.7327	5.02589
16	B4	1	IMRS	5.23379	-0.00753552
16	B4	2	IMRS	5.23416	-0.0140285
16	B4	3	IMRS	5.25344	-0.00161826
16	B4	4	IMRS	5.25901	-0.00291756
16	B4	5	IMRS	5.27174	0.00295335
16	B4	6	IMRS	5.28329	0.00763598
16	B4	7	IMRS	5.27804	-0.00448131
16	B4	8	IMRS	5.28714	-0.00224486
16	B4	9	IMRS	5.29602	-0.000232991
16	B4	10	IMRS	5.3047	0.00158385
16	B4	11	IMRS	5.31032	0.000332717
16	B4	12	IMRS	5.31584	-0.00101092
16	B4	13	IMRS	5.33013	0.00641591
16	B4	14	IMRS	5.35079	0.0202104
16	B4	15	IMRS	5.38703	0.0495808
16	B4	16	IMRS	5.43223	0.0879167
16	B4	17	IMRS	5.55143	0.200253
16	B4	18	IMRS	5.79774	0.439692
16	B4	19	IMRS	6.14715	0.782241
16	B4	20	IMRS	6.55357	1.18179
16	B4	21	IMRS	7.04664	1.668
16	B4	22	IMRS	7.56022	2.17471
16	B4	23	IMRS	8.00315	2.61078
16	B4	24	IMRS	8.4203	3.02105
16	B4	25	IMRS	8.79515	3.38904
16	B4	26	IMRS	9.12724	3.71427
16	B4	27	IMRS	9.3982	3.97836
16	B4	28	IMRS	9.60312	4.17641
16	B4	29	IMRS	9.80219	4.36862
16	B4	30	IMRS	9.95544	4.515
16	B4	31	IMRS	10.0974	4.65014
16	B4	32	IMRS	10.2258	4.77158
16	B4	33	IMRS	10.3282	4.86713
16	B4	34	IMRS	10.392	4.92411
16	B4	35	IMRS	10.4527	4.97795
16	B4	36	IMRS	10.5258	5.0442
16	B4	37	IMRS	10.5845	5.096
16	B4	38	IMRS	10.611	5.11565
16	B4	39	IMRS	10.6564	5.15413
16	B4	40	IMRS	10.6735	5.16442
17	B5	1	IMRS	4.31159	-7.48403e-05
17	B5	2	IMRS	4.30609	-0.00880378
17	B5	3	IMRS	4.31185	-0.00626029
17	B5	4	IMRS	4.31867	-0.00266585
17	B5	5	IMRS	4.32932	0.00476426
17	B5	6	IMRS	4.33709	0.00931047
17	B5	7	IMRS	4.33353	0.0025213
17	B5	8	IMRS	4.32955	-0.00467937
17	B5	9	IMRS	4.33388	-0.00357689
17	B5	10	IMRS	4.34076	8.04959e-05
17	B5	11	IMRS	4.34904	0.00513739
17	B5	12	IMRS	4.34249	-0.00463153
17	B5	13	IMRS	4.35109	0.000739606
17	B5	14	IMRS	4.36875	0.015184
17	B5	15	IMRS	4.38496	0.0281645
17	B5	16	IMRS	4.39468	0.0346619
17	B5	17	IMRS	4.41512	0.0518772
17	B5	18	IMRS	4.45708	0.0906165
17	B5	19	IMRS	4.51808	0.148392
17	B5	20	IMRS	4.62831	0.2554
17	B5	21	IMRS	4.8336	0.457466
17	B5	22	IMRS	5.19135	0.811997
17	B5	23	IMRS	5.66221	1.27963
17	B5	24	IMRS	6.25247	1.86667
17	B5	25	IMRS	6.84473	2.45571
17	B5	26	IMRS	7.36941	2.97716
17	B5	27	IMRS	7.83581	3.44034
17	B5	28	IMRS	8.23436	3.83566
17	B5	29	IMRS	8.56052	4.1586
17	B5	30	IMRS	8.87923	4.47409
17	B5	31	IMRS	9.1489	4.74053
17	B5	32	IMRS	9.37742	4.96583
17	B5	33	IMRS	9.5691	5.15428
17	B5	34	IMRS	9.72872	5.31069
17	B5	35	IMRS	9.85606	5.4348
17	B5	36	IMRS	9.96803	5.54355
17	B5	37	IMRS	10.0492	5.62149
17	B5	38	IMRS	10.102	5.67111
17	B5	39	IMRS	10.1773	5.74319
17	B5	40	IMRS	10.2194	5.78206
18	B6	1	IMRS	5.3312	0.0232343
18	B6	2	IMRS	5.32721	0.0113744
18	B6	3	IMRS	5.33929	0.0155788
18	B6	4	IMRS	5.33364	0.00205094
18	B6	5	IMRS	5.34014	0.000672938
18	B6	6	IMRS	5.33904	-0.00829918
18	B6	7	IMRS	5.34912	-0.00608755
18	B6	8	IMRS	5.35288	-0.0102117
18	B6	9	IMRS	5.35577	-0.0151884
18	B6	10	IMRS	5.37783	-0.00100193
18	B6	11	IMRS	5.40216	0.0154519
18	B6	12	IMRS	5.396	0.00141097
18	B6	13	IMRS	5.40492	0.00245816
18	B6	14	IMRS	5.41416	0.00382292
18	B6	15	IMRS	5.41755	-0.000657868
18	B6	16	IMRS	5.4354	0.00931571
18	B6	17	IMRS	5.45011	0.0161536
18	B6	18	IMRS	5.4706	0.028765
18	B6	19	IMRS	5.52834	0.0786356
18	B6	20	IMRS	5.66198	0.204396
18	B6	21	IMRS	5.89475	0.429293
18	B6	22	IMRS	6.26233	0.788998
18	B6	23	IMRS	6.77572	1.29452
18	B6	24	IMRS	7.36581	1.87673
18	B6	25	IMRS	7.95717	2.46021
18	B6	26	IMRS	8.53758	3.03276
18	B6	27	IMRS	9.02145	3.50875
18	B6	28	IMRS	9.40315	3.88258
18	B6	29	IMRS	9.77725	4.2488
18	B6	30	IMRS	10.0954	4.55905
18	B6	31	IMRS	10.3541	4.80994
18	B6	32	IMRS	10.5812	5.02911
18	B6	33	IMRS	10.7928	5.23287
18	B6	34	IMRS	10.9584	5.39057
18	B6	35	IMRS	11.0855	5.50977
18	B6	36	IMRS	11.1941	5.61057
18	B6	37	IMRS	11.2756	5.6842
18	B6	38	IMRS	11.3545	5.75519
18	B6	39	IMRS	11.4106	5.80342
18	B6	40	IMRS	11.4414	5.82629
19	B7	1	IMRS	5.10139	0.0139741
19	B7	2	IMRS	5.09565	-0.00149514
19	B7	3	IMRS	5.09303	-0.0138401
19	B7	4	IMRS	5.10655	-0.0100442
19	B7	5	IMRS	5.13932	0.012996
19	B7	6	IMRS	5.14864	0.0125891
19	B7	7	IMRS	5.1559	0.0101242
19	B7	8	IMRS	5.16651	0.011011
19	B7	9	IMRS	5.15464	-0.0105851
19	B7	10	IMRS	5.1627	-0.0122509
19	B7	11	IMRS	5.18102	-0.0036584
19	B7	12	IMRS	5.23247	0.0380623
19	B7	13	IMRS	5.29215	0.0880171
19	B7	14	IMRS	5.42783	0.213972
19	B7	15	IMRS	5.64823	0.424647
19	B7	16	IMRS	5.97231	0.738998
19	B7	17	IMRS	6.45649	1.21345
19	B7	18	IMRS	7.02356	1.7708
19	B7	19	IMRS	7.60959	2.34711
19	B7	20	IMRS	8.15319	2.88098
19	B7	21	IMRS	8.58547	3.30353
19	B7	22	IMRS	8.97198	3.68031
19	B7	23	IMRS	9.31321	4.01181
19	B7	24	IMRS	9.6155	4.30439
19	B7	25	IMRS	9.87997	4.55912
19	B7	26	IMRS	10.1078	4.77721
19	B7	27	IMRS	10.2994	4.95906
19	B7	28	IMRS	10.4517	5.10173
19	B7	29	IMRS	10.5661	5.20631
19	B7	30	IMRS	10.6523	5.28279
19	B7	31	IMRS	10.7572	5.37805
19	B7	32	IMRS	10.8308	5.4419
19	B7	33	IMRS	10.9024	5.50371
19	B7	34	IMRS	11.0023	5.59388
19	B7	35	IMRS	11.0317	5.61361
19	B7	36	IMRS	11.0211	5.59328
19	B7	37	IMRS	11.0454	5.6078
19	B7	38	IMRS	11.059	5.61169
19	B7	39	IMRS	11.0574	5.60042
19	B7	40	IMRS	11.0451	5.57841
20	B8	1	IMRS	5.12044	-0.00831536
20	B8	2	IMRS	5.11451	-0.0162603
20	B8	3	IMRS	5.12399	-0.00879145
20	B8	4	IMRS	5.1343	-0.00049339
20	B8	5	IMRS	5.14532	0.00851992
20	B8	6	IMRS	5.15223	0.0134119
20	B8	7	IMRS	5.13358	-0.00724261
20	B8	8	IMRS	5.13822	-0.00461463
20	B8	9	IMRS	5.14406	-0.000789779
20	B8	10	IMRS	5.15063	0.00376654
20	B8	11	IMRS	5.1829	0.0340215
20	B8	12	IMRS	5.24118	0.0902923
20	B8	13	IMRS	5.30151	0.148609
20	B8	14	IMRS	5.40512	0.250209
20	B8	15	IMRS	5.61911	0.462187
20	B8	16	IMRS	5.98452	0.825586
20	B8	17	IMRS	6.47703	1.31608
20	B8	18	IMRS	7.04281	1.87985
20	B8	19	IMRS	7.60572	2.44075
20	B8	20	IMRS	8.14137	2.97439
20	B8	21	IMRS	8.6107	3.44171
20	B8	22	IMRS	9.01568	3.84468
20	B8	23	IMRS	9.32469	4.15167
20	B8	24	IMRS	9.64542	4.47039
20	B8	25	IMRS	9.90647	4.72943
20	B8	26	IMRS	10.1081	4.92901
20	B8	27	IMRS	10.2745	5.09343
20	B8	28	IMRS	10.3824	5.19934
20	B8	29	IMRS	10.5044	5.31928
20	B8	30	IMRS	10.6216	5.43455
20	B8	31	IMRS	10.7012	5.51212
20	B8	32	IMRS	10.7745	5.58338
20	B8	33	IMRS	10.8565	5.66339
20	B8	34	IMRS	10.9493	5.75414
20	B8	35	IMRS	10.9839	5.78675
20	B8	36	IMRS	10.9652	5.76604
20	B8	37	IMRS	10.9961	5.79489
20	B8	38	IMRS	11.0439	5.84074
20	B8	39	IMRS	11.0754	5.87019
20	B8	40	IMRS	11.0723	5.86512
21	B9	1
21	B9	2
21	B9	3
21	B9	4
21	B9	5
21	B9	6
21	B9	7
21	B9	8
21	B9	9
21	B9	10
21	B9	11
21	B9	12
21	B9	13
21	B9	14
21	B9	15
21	B9	16
21	B9	17
21	B9	18
21	B9	19
21	B9	20
21	B9	21
21	B9	22
21	B9	23
21	B9	24
21	B9	25
21	B9	26
21	B9	27
21	B9	28
21	B9	29
21	B9	30
21	B9	31
21	B9	32
21	B9	33
21	B9	34
21	B9	35
21	B9	36
21	B9	37
21	B9	38
21	B9	39
21	B9	40
22	B10	1
22	B10	2
22	B10	3
22	B10	4
22	B10	5
22	B10	6
22	B10	7
22	B10	8
22	B10	9
22	B10	10
22	B10	11
22	B10	12
22	B10	13
22	B10	14
22	B10	15
22	B10	16
22	B10	17
22	B10	18
22	B10	19
22	B10	20
22	B10	21
22	B10	22
22	B10	23
22	B10	24
22	B10	25
22	B10	26
22	B10	27
22	B10	28
22	B10	29
22	B10	30
22	B10	31
22	B10	32
22	B10	33
22	B10	34
22	B10	35
22	B10	36
22	B10	37
22	B10	38
22	B10	39
22	B10	40
23	B11	1
23	B11	2
23	B11	3
23	B11	4
23	B11	5
23	B11	6
23	B11	7
23	B11	8
23	B11	9
23	B11	10
23	B11	11
23	B11	12
23	B11	13
23	B11	14
23	B11	15
23	B11	16
23	B11	17
23	B11	18
23	B11	19
23	B11	20
23	B11	21
23	B11	22
23	B11	23
23	B11	24
23	B11	25
23	B11	26
23	B11	27
23	B11	28
23	B11	29
23	B11	30
23	B11	31
23	B11	32
23	B11	33
23	B11	34
23	B11	35
23	B11	36
23	B11	37
23	B11	38
23	B11	39
23	B11	40
24	B12	1
24	B12	2
24	B12	3
24	B12	4
24	B12	5
24	B12	6
24	B12	7
24	B12	8
24	B12	9
24	B12	10
24	B12	11
24	B12	12
24	B12	13
24	B12	14
24	B12	15
24	B12	16
24	B12	17
24	B12	18
24	B12	19
24	B12	20
24	B12	21
24	B12	22
24	B12	23
24	B12	24
24	B12	25
24	B12	26
24	B12	27
24	B12	28
24	B12	29
24	B12	30
24	B12	31
24	B12	32
24	B12	33
24	B12	34
24	B12	35
24	B12	36
24	B12	37
24	B12	38
24	B12	39
24	B12	40
25	C1	1	IMRS	7.38527	-0.20365
25	C1	2	IMRS	7.37476	-0.202586
25	C1	3	IMRS	7.37163	-0.194144
25	C1	4	IMRS	7.39403	-0.160182
25	C1	5	IMRS	7.42949	-0.113148
25	C1	6	IMRS	7.43963	-0.0914378
25	C1	7	IMRS	7.44354	-0.0759568
25	C1	8	IMRS	7.46108	-0.0468468
25	C1	9	IMRS	7.45058	-0.0457763
25	C1	10	IMRS	7.46219	-0.0225949
25	C1	11	IMRS	7.4776	0.00438841
25	C1	12	IMRS	7.48325	0.0216061
25	C1	13	IMRS	7.47563	0.02556
25	C1	14	IMRS	7.48684	0.0483452
25	C1	15	IMRS	7.51728	0.0903512
25	C1	16	IMRS	7.52815	0.112792
25	C1	17	IMRS	7.51239	0.108604
25	C1	18	IMRS	7.50657	0.114351
25	C1	19	IMRS	7.47968	0.099035
25	C1	20	IMRS	7.45664	0.0875699
25	C1	21	IMRS	7.46527	0.107771
25	C1	22	IMRS	7.47958	0.133649
25	C1	23	IMRS	7.4773	0.142944
25	C1	24	IMRS	7.48138	0.158591
25	C1	25	IMRS	7.45322	0.142007
25	C1	26	IMRS	7.40069	0.101047
25	C1	27	IMRS	7.33288	0.0448006
25	C1	28	IMRS	7.29587	0.0193623
25	C1	29	IMRS	7.26907	0.00413311
25	C1	30	IMRS	7.21809	-0.0352722
25	C1	31	IMRS	7.15819	-0.0836001
25	C1	32	IMRS	7.13735	-0.0928694
25	C1	33	IMRS	7.13264	-0.0860072
25	C1	34	IMRS	7.13333	-0.0737458
25	C1	35	IMRS	7.11309	-0.0824223
25	C1	36	IMRS	7.10118	-0.0827622
25	C1	37	IMRS	7.0838	-0.0885668
25	C1	38	IMRS	7.05972	-0.101074
25	C1	39	IMRS	7.05872	-0.0904998
25	C1	40	IMRS	7.06127	-0.0763821
26	C2	1	IMRS	7.2617	-0.185657
26	C2	2	IMRS	7.26915	-0.167277
26	C2	3	IMRS	7.28328	-0.142218
26	C2	4	IMRS	7.29566	-0.118918
26	C2	5	IMRS	7.27836	-0.125283
26	C2	6	IMRS	7.29303	-0.0996887
26	C2	7	IMRS	7.31915	-0.062645
26	C2	8	IMRS	7.33058	-0.0402859
26	C2	9	IMRS	7.31711	-0.0428254
26	C2	10	IMRS	7.31829	-0.0307217
26	C2	11	IMRS	7.33676	-0.00131936
26	C2	12	IMRS	7.33473	0.00757999
26	C2	13	IMRS	7.33143	0.0152005
26	C2	14	IMRS	7.34389	0.0385852
26	C2	15	IMRS	7.35401	0.0596386
26	C2	16	IMRS	7.35967	0.0762274
26	C2	17	IMRS	7.34253	0.0700101
26	C2	18	IMRS	7.34125	0.0796542
26	C2	19	IMRS	7.35637	0.105702
26	C2	20	IMRS	7.34462	0.104887
26	C2	21	IMRS	7.3386	0.109793
26	C2	22	IMRS	7.34662	0.128738
26	C2	23	IMRS	7.37403	0.167077
26	C2	24	IMRS	7.36959	0.173563
26	C2	25	IMRS	7.31359	0.128489
26	C2	26	IMRS	7.24564	0.0714723
26	C2	27	IMRS	7.2279	0.064656
26	C2	28	IMRS	7.19904	0.0467175
26	C2	29	IMRS	7.13529	-0.00610348
26	C2	30	IMRS	7.08267	-0.0477904
26	C2	31	IMRS	7.07759	-0.0419428
26	C2	32	IMRS	7.04671	-0.0618978
26	C2	33	IMRS	7.00554	-0.0921444
26	C2	34	IMRS	6.98703	-0.0997284
26	C2	35	IMRS	6.97485	-0.100972
26	C2	36	IMRS	6.97109	-0.0938096
26	C2	37	IMRS	6.97678	-0.0771869
26	C2	38	IMRS	6.96351	-0.0795371
26	C2	39	IMRS	6.94914	-0.0829736
26	C2	40	IMRS	6.94744	-0.0737509
27	C3	1	IMRS	5.33856	-0.00328605
27	C3	2	IMRS	5.35376	0.00746232
27	C3	3	IMRS	5.3334	-0.0173575
27	C3	4	IMRS	5.33502	-0.0201862
27	C3	5	IMRS	5.35437	-0.0052893
27	C3	6	IMRS	5.37288	0.00876928
27	C3	7	IMRS	5.38206	0.0134895
27	C3	8	IMRS	5.39444	0.0214188
27	C3	9	IMRS	5.38171	0.00423881
27	C3	10	IMRS	5.38536	0.00343724
27	C3	11	IMRS	5.40175	0.0153691
27	C3	12	IMRS	5.4017	0.0108673
27	C3	13	IMRS	5.40561	0.0103223
27	C3	14	IMRS	5.40639	0.00664869
27	C3	15	IMRS	5.3959	-0.00829016
27	C3	16	IMRS	5.39961	-0.00903356
27	C3	17	IMRS	5.40603	-0.00706567
27	C3	18	IMRS	5.40518	-0.0123767
27	C3	19	IMRS	5.40393	-0.0180787
27	C3	20	IMRS	5.40703	-0.019431
27	C3	21	IMRS	5.41008	-0.0208301
27	C3	22	IMRS	5.43592	0.000551745
27	C3	23	IMRS	5.45684	0.0170222
27	C3	24	IMRS	5.47008	0.0258041
27	C3	25	IMRS	5.47088	0.0221553
27	C3	26	IMRS	5.50855	0.0553722
27	C3	27	IMRS	5.59861	0.140981
27	C3	28	IMRS	5.75871	0.296623
27	C3	29	IMRS	6.021	0.554464
27	C3	30	IMRS	6.41227	0.941281
27	C3	31	IMRS	6.89524	1.4198
27	C3	32	IMRS	7.44701	1.96711
27	C3	33	IMRS	8.02461	2.54026
27	C3	34	IMRS	8.49765	3.00884
27	C3	35	IMRS	8.83496	3.34171
27	C3	36	IMRS	9.16377	3.66606
27	C3	37	IMRS	9.50224	4.00007
27	C3	38	IMRS	9.76106	4.25444
27	C3	39	IMRS	9.93967	4.4286
27	C3	40	IMRS	10.0979	4.58242
28	C4	1	IMRS	5.43404	-0.00826234
28	C4	2	IMRS	5.44981	0.0016081
28	C4	3	IMRS	5.46152	0.0074259
28	C4	4	IMRS	5.46732	0.00733616
28	C4	5	IMRS	5.46623	0.0003423
28	C4	6	IMRS	5.47287	0.0010918
28	C4	7	IMRS	5.46742	-0.0102556
28	C4	8	IMRS	5.48661	0.00303854
28	C4	9	IMRS	5.49232	0.00285153
28	C4	10	IMRS	5.49924	0.00388093
28	C4	11	IMRS	5.51306	0.011803
28	C4	12	IMRS	5.50175	-0.00540137
28	C4	13	IMRS	5.50275	-0.0103005
28	C4	14	IMRS	5.5084	-0.0105414
28	C4	15	IMRS	5.51083	-0.0140028
28	C4	16	IMRS	5.52116	-0.00957406
28	C4	17	IMRS	5.53608	-0.000542852
28	C4	18	IMRS	5.53751	-0.00500709
28	C4	19	IMRS	5.54641	-0.00200597
28	C4	20	IMRS	5.56372	0.00941037
28	C4	21	IMRS	5.57107	0.0108608
28	C4	22	IMRS	5.56782	0.00171309
28	C4	23	IMRS	5.57473	0.00273581
28	C4	24	IMRS	5.58303	0.00514136
28	C4	25	IMRS	5.59194	0.00814964
28	C4	26	IMRS	5.65527	0.0655903
28	C4	27	IMRS	5.74876	0.153179
28	C4	28	IMRS	5.90117	0.299699
28	C4	29	IMRS	6.16565	0.558281
28	C4	30	IMRS	6.55875	0.94549
28	C4	31	IMRS	7.05263	1.43348
28	C4	32	IMRS	7.6121	1.98704
28	C4	33	IMRS	8.16339	2.53244
28	C4	34	IMRS	8.63813	3.00128
28	C4	35	IMRS	9.02561	3.38287
28	C4	36	IMRS	9.38265	3.73401
28	C4	37	IMRS	9.70812	4.05359
28	C4	38	IMRS	9.96613	4.3057
28	C4	39	IMRS	10.1968	4.53053
28	C4	40	IMRS	10.3605	4.68824
29	C5	1	IMRS	5.50071	-0.000704985
29	C5	2	IMRS	5.49535	-0.0128845
29	C5	3	IMRS	5.48948	-0.0255695
29	C5	4	IMRS	5.52034	-0.0015338
29	C5	5	IMRS	5.53584	0.00714254
29	C5	6	IMRS	5.53592	0.000408466
29	C5	7	IMRS	5.55084	0.00850069
29	C5	8	IMRS	5.56253	0.0133728
29	C5	9	IMRS	5.56538	0.00940393
29	C5	10	IMRS	5.57245	0.00964693
29	C5	11	IMRS	5.57083	0.00121436
29	C5	12	IMRS	5.57151	-0.00493083
29	C5	13	IMRS	5.58087	-0.00238899
29	C5	14	IMRS	5.58713	-0.00295566
29	C5	15	IMRS	5.58459	-0.0123109
29	C5	16	IMRS	5.59591	-0.0078107
29	C5	17	IMRS	5.62104	0.0104968
29	C5	18	IMRS	5.65259	0.0352206
29	C5	19	IMRS	5.73872	0.11453
29	C5	20	IMRS	5.88736	0.256355
29	C5	21	IMRS	6.12499	0.487162
29	C5	22	IMRS	6.49643	0.851776
29	C5	23	IMRS	7.01492	1.36345
29	C5	24	IMRS	7.62485	1.96656
29	C5	25	IMRS	8.25443	2.58932
29	C5	26	IMRS	8.8167	3.14476
29	C5	27	IMRS	9.32063	3.64188
29	C5	28	IMRS	9.77183	4.08626
29	C5	29	IMRS	10.139	4.44663
29	C5	30	IMRS	10.4576	4.75842
29	C5	31	IMRS	10.7306	5.02459
29	C5	32	IMRS	10.9419	5.22904
29	C5	33	IMRS	11.1436	5.4239
29	C5	34	IMRS	11.3428	5.61632
29	C5	35	IMRS	11.4922	5.75883
29	C5	36	IMRS	11.5979	5.85777
29	C5	37	IMRS	11.6794	5.93239
29	C5	38	IMRS	11.7259	5.97207
29	C5	39	IMRS	11.8042	6.04357
29	C5	40	IMRS	11.8484	6.08096
30	C6	1	IMRS	5.35212	0.00196207
30	C6	2	IMRS	5.35494	-0.00236713
30	C6	3	IMRS	5.36394	-0.000502696
30	C6	4	IMRS	5.36091	-0.0106817
30	C6	5	IMRS	5.37042	-0.00830995
30	C6	6	IMRS	5.38927	0.00339402
30	C6	7	IMRS	5.40159	0.00856484
30	C6	8	IMRS	5.40313	0.00297059
30	C6	9	IMRS	5.41024	0.00293244
30	C6	10	IMRS	5.42709	0.0126418
30	C6	11	IMRS	5.43388	0.0122899
30	C6	12	IMRS	5.42555	-0.00318347
30	C6	13	IMRS	5.4226	-0.0132772
30	C6	14	IMRS	5.43594	-0.00708639
30	C6	15	IMRS	5.45042	0.000247845
30	C6	16	IMRS	5.46609	0.00877608
30	C6	17	IMRS	5.49576	0.0313028
30	C6	18	IMRS	5.52757	0.0559715
30	C6	19	IMRS	5.5867	0.107956
30	C6	20	IMRS	5.72286	0.236971
30	C6	21	IMRS	5.95353	0.460501
30	C6	22	IMRS	6.3348	0.834627
30	C6	23	IMRS	6.84485	1.33753
30	C6	24	IMRS	7.39959	1.88513
30	C6	25	IMRS	7.99705	2.47545
30	C6	26	IMRS	8.56102	3.03227
30	C6	27	IMRS	9.05008	3.51419
30	C6	28	IMRS	9.46127	3.91824
30	C6	29	IMRS	9.81013	4.25996
30	C6	30	IMRS	10.1151	4.55777
30	C6	31	IMRS	10.3787	4.81427
30	C6	32	IMRS	10.6132	5.04162
30	C6	33	IMRS	10.8275	5.2488
30	C6	34	IMRS	10.9934	5.40747
30	C6	35	IMRS	11.1298	5.53675
30	C6	36	IMRS	11.2154	5.61523
30	C6	37	IMRS	11.3115	5.70415
30	C6	38	IMRS	11.4019	5.78742
30	C6	39	IMRS	11.4891	5.86752
30	C6	40	IMRS	11.5409	5.91215
31	C7	1	IMRS	5.35357	0.00387834
31	C7	2	IMRS	5.3585	0.00307224
31	C7	3	IMRS	5.36412	0.00294755
31	C7	4	IMRS	5.36913	0.00221775
31	C7	5	IMRS	5.38033	0.00767109
31	C7	6	IMRS	5.37973	0.00133559
31	C7	7	IMRS	5.38588	0.00173447
31	C7	8	IMRS	5.39223	0.00235125
31	C7	9	IMRS	5.37559	-0.0200374
31	C7	10	IMRS	5.38525	-0.0161157
31	C7	11	IMRS	5.40726	0.000156126
31	C7	12	IMRS	5.41813	0.00528045
31	C7	13	IMRS	5.42971	0.0111143
31	C7	14	IMRS	5.43358	0.0092444
31	C7	15	IMRS	5.42292	-0.00716
31	C7	16	IMRS	5.42321	-0.0126095
31	C7	17	IMRS	5.43623	-0.0053299
31	C7	18	IMRS	5.4577	0.0104036
31	C7	19	IMRS	5.469	0.0159542
31	C7	20	IMRS	5.44963	-0.00915819
31	C7	21	IMRS	5.45175	-0.0127781
31	C7	22	IMRS	5.49354	0.0232701
31	C7	23	IMRS	5.55115	0.0751349
31	C7	24	IMRS	5.62087	0.139114
31	C7	25	IMRS	5.76317	0.275675
31	C7	26	IMRS	6.0097	0.51646
31	C7	27	IMRS	6.39878	0.899807
31	C7	28	IMRS	6.92648	1.42176
31	C7	29	IMRS	7.52833	2.01786
31	C7	30	IMRS	8.13218	2.61598
31	C7	31	IMRS	8.71216	3.19021
31	C7	32	IMRS	9.1809	3.65321
31	C7	33	IMRS	9.55469	4.02126
31	C7	34	IMRS	9.94671	4.40754
31	C7	35	IMRS	10.2567	4.71178
31	C7	36	IMRS	10.4963	4.94569
31	C7	37	IMRS	10.658	5.10162
31	C7	38	IMRS	10.8389	5.27674
31	C7	39	IMRS	11.0224	5.45454
31	C7	40	IMRS	11.1326	5.55895
32	C8	1	IMRS	5.22838	-0.0134218
32	C8	2	IMRS	5.2252	-0.019252
32	C8	3	IMRS	5.22466	-0.0224361
32	C8	4	IMRS	5.23937	-0.0103739
32	C8	5	IMRS	5.2487	-0.00368849
32	C8	6	IMRS	5.26174	0.00670719
32	C8	7	IMRS	5.27627	0.0185863
32	C8	8	IMRS	5.29224	0.0319145
32	C8	9	IMRS	5.27461	0.0116362
32	C8	10	IMRS	5.2662	0.000578067
32	C8	11	IMRS	5.27549	0.00722533
32	C8	12	IMRS	5.26984	-0.00107148
32	C8	13	IMRS	5.25309	-0.0204672
32	C8	14	IMRS	5.25329	-0.0229094
32	C8	15	IMRS	5.27164	-0.00720601
32	C8	16	IMRS	5.28545	0.00395309
32	C8	17	IMRS	5.28177	-0.00237582
32	C8	18	IMRS	5.28565	-0.00114161
32	C8	19	IMRS	5.29378	0.00434551
32	C8	20	IMRS	5.29881	0.00672365
32	C8	21	IMRS	5.31097	0.0162443
32	C8	22	IMRS	5.32771	0.0303365
32	C8	23	IMRS	5.37536	0.0753405
32	C8	24	IMRS	5.4529	0.150237
32	C8	25	IMRS	5.60216	0.296844
32	C8	26	IMRS	5.83667	0.528711
32	C8	27	IMRS	6.1962	0.885596
32	C8	28	IMRS	6.70714	1.39388
32	C8	29	IMRS	7.2641	1.94821
32	C8	30	IMRS	7.84093	2.52239
32	C8	31	IMRS	8.38333	3.06214
32	C8	32	IMRS	8.86143	3.5376
32	C8	33	IMRS	9.2712	3.94472
32	C8	34	IMRS	9.59723	4.2681
32	C8	35	IMRS	9.85887	4.52709
32	C8	36	IMRS	10.0918	4.75737
32	C8	37	IMRS	10.2796	4.94255
32	C8	38	IMRS	10.4355	5.09583
32	C8	39	IMRS	10.6439	5.30153
32	C8	40	IMRS	10.759	5.41395
33	C9	1
33	C9	2
33	C9	3
33	C9	4
33	C9	5
33	C9	6
33	C9	7
33	C9	8
33	C9	9
33	C9	10
33	C9	11
33	C9	12
33	C9	13
33	C9	14
33	C9	15
33	C9	16
33	C9	17
33	C9	18
33	C9	19
33	C9	20
33	C9	21
33	C9	22
33	C9	23
33	C9	24
33	C9	25
33	C9	26
33	C9	27
33	C9	28
33	C9	29
33	C9	30
33	C9	31
33	C9	32
33	C9	33
33	C9	34
33	C9	35
33	C9	36
33	C9	37
33	C9	38
33	C9	39
33	C9	40
34	C10	1
34	C10	2
34	C10	3
34	C10	4
34	C10	5
34	C10	6
34	C10	7
34	C10	8
34	C10	9
34	C10	10
34	C10	11
34	C10	12
34	C10	13
34	C10	14
34	C10	15
34	C10	16
34	C10	17
34	C10	18
34	C10	19
34	C10	20
34	C10	21
34	C10	22
34	C10	23
34	C10	24
34	C10	25
34	C10	26
34	C10	27
34	C10	28
34	C10	29
34	C10	30
34	C10	31
34	C10	32
34	C10	33
34	C10	34
34	C10	35
34	C10	36
34	C10	37
34	C10	38
34	C10	39
34	C10	40
35	C11	1
35	C11	2
35	C11	3
35	C11	4
35	C11	5
35	C11	6
35	C11	7
35	C11	8
35	C11	9
35	C11	10
35	C11	11
35	C11	12
35	C11	13
35	C11	14
35	C11	15
35	C11	16
35	C11	17
35	C11	18
35	C11	19
35	C11	20
35	C11	21
35	C11	22
35	C11	23
35	C11	24
35	C11	25
35	C11	26
35	C11	27
35	C11	28
35	C11	29
35	C11	30
35	C11	31
35	C11	32
35	C11	33
35	C11	34
35	C11	35
35	C11	36
35	C11	37
35	C11	38
35	C11	39
35	C11	40
36	C12	1
36	C12	2
36	C12	3
36	C12	4
36	C12	5
36	C12	6
36	C12	7
36	C12	8
36	C12	9
36	C12	10
36	C12	11
36	C12	12
36	C12	13
36	C12	14
36	C12	15
36	C12	16
36	C12	17
36	C12	18
36	C12	19
36	C12	20
36	C12	21
36	C12	22
36	C12	23
36	C12	24
36	C12	25
36	C12	26
36	C12	27
36	C12	28
36	C12	29
36	C12	30
36	C12	31
36	C12	32
36	C12	33
36	C12	34
36	C12	35
36	C12	36
36	C12	37
36	C12	38
36	C12	39
36	C12	40
37	D1	1	IMRS	7.1927	0.00095603
37	D1	2	IMRS	7.20525	0.00711412
37	D1	3	IMRS	7.21394	0.00940458
37	D1	4	IMRS	7.21613	0.00520242
37	D1	5	IMRS	7.22373	0.00640903
37	D1	6	IMRS	7.20861	-0.0151104
37	D1	7	IMRS	7.201	-0.0291211
37	D1	8	IMRS	7.23731	0.000797295
37	D1	9	IMRS	7.25708	0.0141718
37	D1	10	IMRS	7.2335	-0.0158029
37	D1	11	IMRS	7.24519	-0.0105146
37	D1	12	IMRS	7.28499	0.0228924
37	D1	13	IMRS	7.29458	0.0260855
37	D1	14	IMRS	7.29071	0.0158227
37	D1	15	IMRS	7.27963	-0.00165646
37	D1	16	IMRS	7.2591	-0.0285804
37	D1	17	IMRS	7.26929	-0.024785
37	D1	18	IMRS	7.27306	-0.0274112
37	D1	19	IMRS	7.28959	-0.0172811
37	D1	20	IMRS	7.29143	-0.0218351
37	D1	21	IMRS	7.28395	-0.0357071
37	D1	22	IMRS	7.29779	-0.0282696
37	D1	23	IMRS	7.29426	-0.0381929
37	D1	24	IMRS	7.25694	-0.0819105
37	D1	25	IMRS	7.2115	-0.133744
37	D1	26	IMRS	7.21589	-0.135749
37	D1	27	IMRS	7.20932	-0.148718
37	D1	28	IMRS	7.18738	-0.177059
37	D1	29	IMRS	7.177	-0.193834
37	D1	30	IMRS	7.17057	-0.206654
37	D1	31	IMRS	7.16905	-0.214577
37	D1	32	IMRS	7.15888	-0.231142
37	D1	33	IMRS	7.124	-0.27241
37	D1	34	IMRS	7.11928	-0.28353
37	D1	35	IMRS	7.12179	-0.287416
37	D1	36	IMRS	7.12908	-0.286519
37	D1	37	IMRS	7.13253	-0.289472
37	D1	38	IMRS	7.12905	-0.299344
37	D1	39	IMRS	7.12102	-0.313775
37	D1	40	IMRS	7.11803	-0.323157
38	D2	1	IMRS	7.31137	-0.00645854
38	D2	2	IMRS	7.32448	0.00300192
38	D2	3	IMRS	7.33642	0.0113018
38	D2	4	IMRS	7.32751	-0.0012629
38	D2	5	IMRS	7.32551	-0.00690102
38	D2	6	IMRS	7.33245	-0.00360892
38	D2	7	IMRS	7.32404	-0.0156657
38	D2	8	IMRS	7.34449	0.00113991
38	D2	9	IMRS	7.35936	0.0123613
38	D2	10	IMRS	7.36304	0.0123976
38	D2	11	IMRS	7.34453	-0.00976199
38	D2	12	IMRS	7.34825	-0.00968903
38	D2	13	IMRS	7.3586	-0.00297706
38	D2	14	IMRS	7.3888	0.0235732
38	D2	15	IMRS	7.39288	0.0240086
38	D2	16	IMRS	7.37482	0.00229726
38	D2	17	IMRS	7.36698	-0.00918068
38	D2	18	IMRS	7.36282	-0.0169946
38	D2	19	IMRS	7.35194	-0.0315186
38	D2	20	IMRS	7.35252	-0.0345832
38	D2	21	IMRS	7.35669	-0.0340544
38	D2	22	IMRS	7.35361	-0.040783
38	D2	23	IMRS	7.35604	-0.0420009
38	D2	24	IMRS	7.35257	-0.0491162
38	D2	25	IMRS	7.32679	-0.078539
38	D2	26	IMRS	7.30651	-0.102472
38	D2	27	IMRS	7.29571	-0.116911
38	D2	28	IMRS	7.31371	-0.10256
38	D2	29	IMRS	7.31268	-0.107237
38	D2	30	IMRS	7.28545	-0.138111
38	D2	31	IMRS	7.28622	-0.140987
38	D2	32	IMRS	7.2906	-0.140253
38	D2	33	IMRS	7.29645	-0.138052
38	D2	34	IMRS	7.29067	-0.14748
38	D2	35	IMRS	7.27433	-0.167458
38	D2	36	IMRS	7.27226	-0.173178
38	D2	37	IMRS	7.2725	-0.176588
38	D2	38	IMRS	7.27013	-0.182602
38	D2	39	IMRS	7.26128	-0.195095
38	D2	40	IMRS	7.25946	-0.200559
39	D3	1	IMRS	5.24913	-0.00884962
39	D3	2	IMRS	5.24938	-0.0135144
39	D3	3	IMRS	5.24999	-0.0178163
39	D3	4	IMRS	5.2382	-0.0345146
39	D3	5	IMRS	5.2681	-0.00952205
39	D3	6	IMRS	5.28865	0.00611783
39	D3	7	IMRS	5.31308	0.0256334
39	D3	8	IMRS	5.30869	0.0163395
39	D3	9	IMRS	5.29942	0.0021556
39	D3	10	IMRS	5.30386	0.00168649
39	D3	11	IMRS	5.31481	0.00772955
39	D3	12	IMRS	5.3351	0.0231119
39	D3	13	IMRS	5.34235	0.0254438
39	D3	14	IMRS	5.33545	0.0136379
39	D3	15	IMRS	5.32307	-0.00365312
39	D3	16	IMRS	5.32063	-0.0110044
39	D3	17	IMRS	5.31753	-0.0190133
39	D3	18	IMRS	5.31512	-0.0263322
39	D3	19	IMRS	5.34497	-0.00139109
39	D3	20	IMRS	5.39326	0.0419874
39	D3	21	IMRS	5.42521	0.0690332
39	D3	22	IMRS	5.45575	0.0946542
39	D3	23	IMRS	5.52169	0.155686
39	D3	24	IMRS	5.67509	0.304183
39	D3	25	IMRS	5.93929	0.563466
39	D3	26	IMRS	6.3468	0.966066
39	D3	27	IMRS	6.83728	1.45164
39	D3	28	IMRS	7.35599	1.96544
39	D3	29	IMRS	7.87292	2.47746
39	D3	30	IMRS	8.33085	2.93048
39	D3	31	IMRS	8.70592	3.30064
39	D3	32	IMRS	9.03007	3.61988
39	D3	33	IMRS	9.32418	3.90908
39	D3	34	IMRS	9.56018	4.14017
39	D3	35	IMRS	9.77126	4.34634
39	D3	36	IMRS	9.9698	4.53997
39	D3	37	IMRS	10.1206	4.68586
39	D3	38	IMRS	10.2055	4.76589
39	D3	39	IMRS	10.3391	4.89449
39	D3	40	IMRS	10.4227	4.97324
40	D4	1	IMRS	5.3266	-0.0169124
40	D4	2	IMRS	5.3355	-0.0139999
40	D4	3	IMRS	5.33237	-0.023118
40	D4	4	IMRS	5.34176	-0.0197115
40	D4	5	IMRS	5.37736	0.0099025
40	D4	6	IMRS	5.39631	0.0228696
40	D4	7	IMRS	5.39522	0.0157995
40	D4	8	IMRS	5.39763	0.0122227
40	D4	9	IMRS	5.37851	-0.0128761
40	D4	10	IMRS	5.38659	-0.0107842
40	D4	11	IMRS	5.40564	0.00228251
40	D4	12	IMRS	5.42225	0.0129131
40	D4	13	IMRS	5.42764	0.0123118
40	D4	14	IMRS	5.41439	-0.00692147
40	D4	15	IMRS	5.42395	-0.00334188
40	D4	16	IMRS	5.43305	-0.000220522
40	D4	17	IMRS	5.43814	-0.00111747
40	D4	18	IMRS	5.44499	-0.000256329
40	D4	19	IMRS	5.44127	-0.00995427
40	D4	20	IMRS	5.46547	0.00826232
40	D4	21	IMRS	5.48429	0.0210997
40	D4	22	IMRS	5.53508	0.0659009
40	D4	23	IMRS	5.64061	0.165451
40	D4	24	IMRS	5.81506	0.333919
40	D4	25	IMRS	6.11058	0.623449
40	D4	26	IMRS	6.53543	1.04232
40	D4	27	IMRS	7.04836	1.54926
40	D4	28	IMRS	7.61436	2.10928
40	D4	29	IMRS	8.1371	2.62604
40	D4	30	IMRS	8.58395	3.0669
40	D4	31	IMRS	8.98968	3.46665
40	D4	32	IMRS	9.32478	3.79576
40	D4	33	IMRS	9.61926	4.08426
40	D4	34	IMRS	9.84734	4.30635
40	D4	35	IMRS	10.073	4.52607
40	D4	36	IMRS	10.2988	4.7458
40	D4	37	IMRS	10.4507	4.89181
40	D4	38	IMRS	10.5383	4.97336
40	D4	39	IMRS	10.6221	5.05123
40	D4	40	IMRS	10.7004	5.12354
41	D5	1	IMRS	5.27299	-0.00899989
41	D5	2	IMRS	5.27564	-0.0110314
41	D5	3	IMRS	5.28497	-0.00637184
41	D5	4	IMRS	5.28466	-0.0113692
41	D5	5	IMRS	5.30544	0.00474153
41	D5	6	IMRS	5.3181	0.0127155
41	D5	7	IMRS	5.31411	0.00405127
41	D5	8	IMRS	5.31543	0.000698962
41	D5	9	IMRS	5.32752	0.00810744
41	D5	10	IMRS	5.33089	0.00679552
41	D5	11	IMRS	5.31655	-0.0122175
41	D5	12	IMRS	5.32507	-0.00837485
41	D5	13	IMRS	5.33498	-0.00314981
41	D5	14	IMRS	5.34284	3.77094e-05
41	D5	15	IMRS	5.35182	0.0043353
41	D5	16	IMRS	5.36539	0.013232
41	D5	17	IMRS	5.39234	0.0355059
41	D5	18	IMRS	5.4326	0.0710873
41	D5	19	IMRS	5.50823	0.142042
41	D5	20	IMRS	5.66972	0.298854
41	D5	21	IMRS	5.94453	0.568978
41	D5	22	IMRS	6.36552	0.98529
41	D5	23	IMRS	6.916	1.5311
41	D5	24	IMRS	7.52756	2.13798
41	D5	25	IMRS	8.12364	2.72938
41	D5	26	IMRS	8.67678	3.27784
41	D5	27	IMRS	9.13707	3.73346
41	D5	28	IMRS	9.52584	4.11755
41	D5	29	IMRS	9.8566	4.44363
41	D5	30	IMRS	10.1488	4.73118
41	D5	31	IMRS	10.4103	4.98794
41	D5	32	IMRS	10.6153	5.18831
41	D5	33	IMRS	10.7801	5.34837
41	D5	34	IMRS	10.9331	5.49669
41	D5	35	IMRS	11.0973	5.65629
41	D5	36	IMRS	11.1959	5.75015
41	D5	37	IMRS	11.2507	5.8003
41	D5	38	IMRS	11.3011	5.84607
41	D5	39	IMRS	11.3511	5.8914
41	D5	40	IMRS	11.4002	5.93574
42	D6	1	IMRS	5.22681	-0.0209945
42	D6	2	IMRS	5.23764	-0.0166772
42	D6	3	IMRS	5.25116	-0.00967106
42	D6	4	IMRS	5.25921	-0.00813995
42	D6	5	IMRS	5.28086	0.00699722
42	D6	6	IMRS	5.28291	0.00253162
42	D6	7	IMRS	5.29218	0.00528916
42	D6	8	IMRS	5.30656	0.0131555
42	D6	9	IMRS	5.30498	0.00506834
42	D6	10	IMRS	5.30723	0.000806357
42	D6	11	IMRS	5.29899	-0.0139527
42	D6	12	IMRS	5.31874	-0.000718127
42	D6	13	IMRS	5.33051	0.00453898
42	D6	14	IMRS	5.32817	-0.00431495
42	D6	15	IMRS	5.3346	-0.0043965
42	D6	16	IMRS	5.34832	0.0028061
42	D6	17	IMRS	5.34752	-0.0045024
42	D6	18	IMRS	5.40873	0.0501884
42	D6	19	IMRS	5.49443	0.129377
42	D6	20	IMRS	5.6332	0.261632
42	D6	21	IMRS	5.88636	0.508284
42	D6	22	IMRS	6.28144	0.896847
42	D6	23	IMRS	6.80625	1.41514
42	D6	24	IMRS	7.4165	2.01889
42	D6	25	IMRS	8.00886	2.60473
42	D6	26	IMRS	8.55239	3.14174
42	D6	27	IMRS	9.02065	3.60349
42	D6	28	IMRS	9.45642	4.03274
42	D6	29	IMRS	9.79392	4.36373
42	D6	30	IMRS	10.0149	4.57823
42	D6	31	IMRS	10.2445	4.80132
42	D6	32	IMRS	10.4828	5.03303
42	D6	33	IMRS	10.6692	5.21294
42	D6	34	IMRS	10.8059	5.34318
42	D6	35	IMRS	10.9775	5.50822
42	D6	36	IMRS	11.0787	5.60292
42	D6	37	IMRS	11.1273	5.64501
42	D6	38	IMRS	11.2137	5.72491
42	D6	39	IMRS	11.2525	5.75717
42	D6	40	IMRS	11.2474	5.74555
43	D7	1	IMRS	5.21803	0.0196387
43	D7	2	IMRS	5.20726	0.00341017
43	D7	3	IMRS	5.20193	-0.00738717
43	D7	4	IMRS	5.21222	-0.0025557
43	D7	5	IMRS	5.21454	-0.00569981
43	D7	6	IMRS	5.22412	-0.00157549
43	D7	7	IMRS	5.23974	0.00857748
43	D7	8	IMRS	5.25453	0.017906
43	D7	9	IMRS	5.24529	0.00320097
43	D7	10	IMRS	5.246	-0.00154436
43	D7	11	IMRS	5.255	0.00199584
43	D7	12	IMRS	5.25371	-0.00475984
43	D7	13	IMRS	5.25869	-0.00523986
43	D7	14	IMRS	5.26866	-0.000733593
43	D7	15	IMRS	5.27267	-0.00218445
43	D7	16	IMRS	5.27747	-0.00284615
43	D7	17	IMRS	5.29966	0.0138815
43	D7	18	IMRS	5.30375	0.0125159
43	D7	19	IMRS	5.34523	0.0485273
43	D7	20	IMRS	5.4355	0.133337
43	D7	21	IMRS	5.56737	0.259752
43	D7	22	IMRS	5.78396	0.470876
43	D7	23	IMRS	6.16434	0.845798
43	D7	24	IMRS	6.67787	1.35386
43	D7	25	IMRS	7.26419	1.93472
43	D7	26	IMRS	7.86907	2.53414
43	D7	27	IMRS	8.3968	3.05641
43	D7	28	IMRS	8.8377	3.49185
43	D7	29	IMRS	9.21899	3.86767
43	D7	30	IMRS	9.54701	4.19023
43	D7	31	IMRS	9.85789	4.49565
43	D7	32	IMRS	10.1018	4.7341
43	D7	33	IMRS	10.3099	4.93673
43	D7	34	IMRS	10.5052	5.12661
43	D7	35	IMRS	10.6613	5.27721
43	D7	36	IMRS	10.7808	5.39123
43	D7	37	IMRS	10.8804	5.4854
43	D7	38	IMRS	10.9294	5.52895
43	D7	39	IMRS	10.9881	5.58217
43	D7	40	IMRS	11.0436	5.63218
44	D8	1	IMRS	5.00404	0.00374845
44	D8	2	IMRS	5.00297	-0.000734211
44	D8	3	IMRS	5.01067	0.00354978
44	D8	4	IMRS	5.01088	0.000341711
44	D8	5	IMRS	5.01576	0.00181093
44	D8	6	IMRS	5.02505	0.00768184
44	D8	7	IMRS	5.02636	0.00557526
44	D8	8	IMRS	5.02843	0.00423401
44	D8	9	IMRS	5.02972	0.00210454
44	D8	10	IMRS	5.02807	-0.00295413
44	D8	11	IMRS	5.00785	-0.0265923
44	D8	12	IMRS	5.01715	-0.0207095
44	D8	13	IMRS	5.0404	-0.000877719
44	D8	14	IMRS	5.04453	-0.000160467
44	D8	15	IMRS	5.05293	0.00482162
44	D8	16	IMRS	5.05858	0.00706332
44	D8	17	IMRS	5.06905	0.0141111
44	D8	18	IMRS	5.06861	0.0102602
44	D8	19	IMRS	5.09835	0.0365803
44	D8	20	IMRS	5.19235	0.127169
44	D8	21	IMRS	5.3255	0.256901
44	D8	22	IMRS	5.54897	0.476956
44	D8	23	IMRS	5.90629	0.830864
44	D8	24	IMRS	6.4121	1.33326
44	D8	25	IMRS	6.9691	1.88684
44	D8	26	IMRS	7.51539	2.42972
44	D8	27	IMRS	8.03328	2.94419
44	D8	28	IMRS	8.49104	3.39853
44	D8	29	IMRS	8.87125	3.77532
44	D8	30	IMRS	9.1772	4.07787
44	D8	31	IMRS	9.42907	4.32632
44	D8	32	IMRS	9.64231	4.53614
44	D8	33	IMRS	9.85649	4.74691
44	D8	34	IMRS	10.0349	4.92185
44	D8	35	IMRS	10.1894	5.07296
44	D8	36	IMRS	10.3051	5.18528
44	D8	37	IMRS	10.3933	5.27001
44	D8	38	IMRS	10.464	5.3373
44	D8	39	IMRS	10.5159	5.38581
44	D8	40	IMRS	10.5495	5.41598
45	D9	1
45	D9	2
45	D9	3
45	D9	4
45	D9	5
45	D9	6
45	D9	7
45	D9	8
45	D9	9
45	D9	10
45	D9	11
45	D9	12
45	D9	13
45	D9	14
45	D9	15
45	D9	16
45	D9	17
45	D9	18
45	D9	19
45	D9	20
45	D9	21
45	D9	22
45	D9	23
45	D9	24
45	D9	25
45	D9	26
45	D9	27
45	D9	28
45	D9	29
45	D9	30
45	D9	31
45	D9	32
45	D9	33
45	D9	34
45	D9	35
45	D9	36
45	D9	37
45	D9	38
45	D9	39
45	D9	40
46	D10	1
46	D10	2
46	D10	3
46	D10	4
46	D10	5
46	D10	6
46	D10	7
46	D10	8
46	D10	9
46	D10	10
46	D10	11
46	D10	12
46	D10	13
46	D10	14
46	D10	15
46	D10	16
46	D10	17
46	D10	18
46	D10	19
46	D10	20
46	D10	21
46	D10	22
46	D10	23
46	D10	24
46	D10	25
46	D10	26
46	D10	27
46	D10	28
46	D10	29
46	D10	30
46	D10	31
46	D10	32
46	D10	33
46	D10	34
46	D10	35
46	D10	36
46	D10	37
46	D10	38
46	D10	39
46	D10	40
47	D11	1
47	D11	2
47	D11	3
47	D11	4
47	D11	5
47	D11	6
47	D11	7
47	D11	8
47	D11	9
47	D11	10
47	D11	11
47	D11	12
47	D11	13
47	D11	14
47	D11	15
47	D11	16
47	D11	17
47	D11	18
47	D11	19
47	D11	20
47	D11	21
47	D11	22
47	D11	23
47	D11	24
47	D11	25
47	D11	26
47	D11	27
47	D11	28
47	D11	29
47	D11	30
47	D11	31
47	D11	32
47	D11	33
47	D11	34
47	D11	35
47	D11	36
47	D11	37
47	D11	38
47	D11	39
47	D11	40
48	D12	1
48	D12	2
48	D12	3
48	D12	4
48	D12	5
48	D12	6
48	D12	7
48	D12	8
48	D12	9
48	D12	10
48	D12	11
48	D12	12
48	D12	13
48	D12	14
48	D12	15
48	D12	16
48	D12	17
48	D12	18
48	D12	19
48	D12	20
48	D12	21
48	D12	22
48	D12	23
48	D12	24
48	D12	25
48	D12	26
48	D12	27
48	D12	28
48	D12	29
48	D12	30
48	D12	31
48	D12	32
48	D12	33
48	D12	34
48	D12	35
48	D12	36
48	D12	37
48	D12	38
48	D12	39
48	D12	40
49	E1	1	IMRS	7.16054	-0.0162779
49	E1	2	IMRS	7.1821	-0.00355411
49	E1	3	IMRS	7.19033	-0.00415697
49	E1	4	IMRS	7.19632	-0.00700335
49	E1	5	IMRS	7.22592	0.0137589
49	E1	6	IMRS	7.23111	0.0101201
49	E1	7	IMRS	7.21711	-0.0127187
49	E1	8	IMRS	7.21851	-0.0201451
49	E1	9	IMRS	7.24977	0.00227947
49	E1	10	IMRS	7.26234	0.00601106
49	E1	11	IMRS	7.26954	0.00438108
49	E1	12	IMRS	7.27729	0.00329852
49	E1	13	IMRS	7.25888	-0.0239481
49	E1	14	IMRS	7.24467	-0.0469885
49	E1	15	IMRS	7.23549	-0.0650069
49	E1	16	IMRS	7.24552	-0.0638073
49	E1	17	IMRS	7.25353	-0.0646348
49	E1	18	IMRS	7.24693	-0.0800735
49	E1	19	IMRS	7.25777	-0.0780666
49	E1	20	IMRS	7.26101	-0.0836582
49	E1	21	IMRS	7.26622	-0.0872823
49	E1	22	IMRS	7.26657	-0.0957701
49	E1	23	IMRS	7.27393	-0.0972413
49	E1	24	IMRS	7.28197	-0.0980373
49	E1	25	IMRS	7.26489	-0.123948
49	E1	26	IMRS	7.19859	-0.199078
49	E1	27	IMRS	7.15218	-0.254325
49	E1	28	IMRS	7.07582	-0.339516
49	E1	29	IMRS	7.00738	-0.416791
49	E1	30	IMRS	6.91594	-0.517064
49	E1	31	IMRS	6.82817	-0.613669
49	E1	32	IMRS	6.75481	-0.695863
49	E1	33	IMRS	6.70213	-0.757376
49	E1	34	IMRS	6.68448	-0.783866
[truncated: 1,886 more rows]

## Sheet: Results
Block Type	96-Well 0.2-mL Block
Calibration Background is expired	Yes
Calibration Background performed on	10-09-2021
Calibration Pure Dye ABY is expired	Yes
Calibration Pure Dye ABY performed on	10-09-2021
Calibration Pure Dye CY5 is expired	Yes
Calibration Pure Dye CY5 performed on	10-09-2021
Calibration Pure Dye FAM is expired	Yes
Calibration Pure Dye FAM performed on	10-09-2021
Calibration Pure Dye JUN is expired	Yes
Calibration Pure Dye JUN performed on	10-09-2021
Calibration Pure Dye MUSTANG PURPLE is expired	Yes
Calibration Pure Dye MUSTANG PURPLE performed on	10-09-2021
Calibration Pure Dye NED is expired	Yes
Calibration Pure Dye NED performed on	10-09-2021
Calibration Pure Dye ROX is expired	Yes
Calibration Pure Dye ROX performed on	10-09-2021
Calibration Pure Dye SYBR is expired	Yes
Calibration Pure Dye SYBR performed on	10-09-2021
Calibration Pure Dye TAMRA is expired	Yes
Calibration Pure Dye TAMRA performed on	10-09-2021
Calibration Pure Dye VIC is expired	Yes
Calibration Pure Dye VIC performed on	10-09-2021
Calibration ROI is expired	Yes
Calibration ROI performed on	10-08-2021
Calibration Uniformity is expired	Yes
Calibration Uniformity performed on	10-08-2021
Chemistry	TAQMAN
Date Created	2023-12-24 13:57:23 PM EAT
Experiment Barcode
Experiment Comment
Experiment File Name	C:\Users\OMBENI\OneDrive\Desktop\BIOINFORMATICS\Eds 4.eds
Experiment Name	2023-09-05_101157
Experiment Run End Time	2023-10-13 12:35:57 PM EAT
Experiment Type	Standard Curve
Instrument Name	SATREPS_QS5
Instrument Serial Number	272529713
Instrument Type	QuantStudio™ 5 System
Passive Reference	ROX
Post-read Stage/Step
Pre-read Stage/Step
Quantification Cycle Method	Ct
Signal Smoothing On	true
Stage/ Cycle where Ct Analysis is performed	Stage2, Step2
User Name
Well	Well Position	Omit	Sample Name	Target Name	Task	Reporter	Quencher	CT	Ct Mean	Ct SD	Quantity	Quantity Mean	Quantity SD	Y-Intercept	R(superscript 2)	Slope	Efficiency	Automatic Ct Threshold	Ct Threshold	Automatic Baseline	Baseline Start	Baseline End	Amp Status	Comments	Cq Conf	CQCONF	EXPFAIL
1	A1	FALSE	S.haem 1	IMRS	STANDARD	FAM	None	Undetermined			10			19.4481	0.9395	-3.3224	99.9803	TRUE	0.33486	TRUE	3	3	No Amp		0	Y	N
2	A2	FALSE	S.haem 1	IMRS	STANDARD	FAM	None	Undetermined			10			19.4481	0.9395	-3.3224	99.9803	TRUE	0.33486	TRUE	3	6	No Amp		0	Y	N
3	A3	FALSE	S. haem1.1	IMRS	STANDARD	FAM	None	20.5066	20.6737	0.236338	1			19.4481	0.9395	-3.3224	99.9803	TRUE	0.33486	TRUE	3	16	Amp		0.944505	N	N
4	A4	FALSE	S. haem1.1	IMRS	STANDARD	FAM	None	20.8408	20.6737	0.236338	1			19.4481	0.9395	-3.3224	99.9803	TRUE	0.33486	TRUE	3	15	Amp		0.942642	N	N
5	A5	FALSE	Random samples to test the accuracy	IMRS	UNKNOWN	FAM	None	20.7074	20.3382	0.217586	0.417796	0.545232	0.0813083	19.4481	0.9395	-3.3224	99.9803	TRUE	0.33486	TRUE	3	15	Amp		0.938865	N	N
6	A6	FALSE	Random samples to test the accuracy	IMRS	UNKNOWN	FAM	None	20.4359	20.3382	0.217586	0.504311	0.545232	0.0813083	19.4481	0.9395	-3.3224	99.9803	TRUE	0.33486	TRUE	3	15	Amp		0.961498	N	N
7	A7	FALSE	S. man 1	IMRS	STANDARD	FAM	None	17.8882	17.9129	0.0348639	1			19.4481	0.9395	-3.3224	99.9803	TRUE	0.33486	TRUE	3	12	Amp		0.952407	N	N
8	A8	FALSE	S. man 1	IMRS	STANDARD	FAM	None	17.9375	17.9129	0.0348639	1			19.4481	0.9395	-3.3224	99.9803	TRUE	0.33486	TRUE	3	14	Amp		0.975854	N	N
13	B1	FALSE	S.haem 2	IMRS	STANDARD	FAM	None	Undetermined			1			19.4481	0.9395	-3.3224	99.9803	TRUE	0.33486	TRUE	3	28	No Amp		0	Y	N
14	B2	FALSE	S.haem 2	IMRS	STANDARD	FAM	None	Undetermined			1			19.4481	0.9395	-3.3224	99.9803	TRUE	0.33486	TRUE	3	39	No Amp		0	Y	Y
15	B3	FALSE	S. haem2.2	IMRS	STANDARD	FAM	None	17.3544	17.4604	0.149982	10			19.4481	0.9395	-3.3224	99.9803	TRUE	0.33486	TRUE	3	14	Amp		0.923936	N	N
16	B4	FALSE	S. haem2.2	IMRS	STANDARD	FAM	None	17.5665	17.4604	0.149982	10			19.4481	0.9395	-3.3224	99.9803	TRUE	0.33486	TRUE	3	12	Amp		0.941226	N	N
17	B5	FALSE	Random samples to test the accuracy	IMRS	UNKNOWN	FAM	None	20.4233	20.3382	0.217586	0.508717	0.545232	0.0813083	19.4481	0.9395	-3.3224	99.9803	TRUE	0.33486	TRUE	3	12	Amp		0.969959	N	N
18	B6	FALSE	Random samples to test the accuracy	IMRS	UNKNOWN	FAM	None	20.6328	20.3382	0.217586	0.439971	0.545232	0.0813083	19.4481	0.9395	-3.3224	99.9803	TRUE	0.33486	TRUE	3	15	Amp		0.971624	N	N
19	B7	FALSE	S. man 2	IMRS	STANDARD	FAM	None	14.6459	14.5344	0.157685	10			19.4481	0.9395	-3.3224	99.9803	TRUE	0.33486	TRUE	3	10	Amp		0.969365	N	N
20	B8	FALSE	S. man 2	IMRS	STANDARD	FAM	None	14.4229	14.5344	0.157685	10			19.4481	0.9395	-3.3224	99.9803	TRUE	0.33486	TRUE	3	9	Amp		0.969849	N	N
25	C1	FALSE	S. haem 3	IMRS	STANDARD	FAM	None	Undetermined			0.1			19.4481	0.9395	-3.3224	99.9803	TRUE	0.33486	TRUE	3	39	No Amp		0	Y	Y
26	C2	FALSE	S. haem 3	IMRS	STANDARD	FAM	None	Undetermined			0.1			19.4481	0.9395	-3.3224	99.9803	TRUE	0.33486	TRUE	3	39	No Amp		0	Y	Y
27	C3	FALSE	S.haem 3.3	IMRS	STANDARD	FAM	None	28.1494	28.1336	0.0223115	0.01			19.4481	0.9395	-3.3224	99.9803	TRUE	0.33486	TRUE	3	24	Amp		0.956444	N	N
28	C4	FALSE	S.haem 3.3	IMRS	STANDARD	FAM	None	28.1179	28.1336	0.0223115	0.01			19.4481	0.9395	-3.3224	99.9803	TRUE	0.33486	TRUE	3	24	Amp		0.948599	N	N
29	C5	FALSE	Random samples to test the accuracy	IMRS	UNKNOWN	FAM	None	20.3989	20.3382	0.217586	0.517397	0.545232	0.0813083	19.4481	0.9395	-3.3224	99.9803	TRUE	0.33486	TRUE	3	15	Amp		0.949309	N	N
30	C6	FALSE	Random samples to test the accuracy	IMRS	UNKNOWN	FAM	None	20.4843	20.3382	0.217586	0.487652	0.545232	0.0813083	19.4481	0.9395	-3.3224	99.9803	TRUE	0.33486	TRUE	3	15	Amp		0.9567	N	N
31	C7	FALSE	S. man 3	IMRS	STANDARD	FAM	None	25.2729	25.2406	0.0456117	0.01			19.4481	0.9395	-3.3224	99.9803	TRUE	0.33486	TRUE	3	20	Amp		0.959646	N	N
32	C8	FALSE	S. man 3	IMRS	STANDARD	FAM	None	25.2084	25.2406	0.0456117	0.01			19.4481	0.9395	-3.3224	99.9803	TRUE	0.33486	TRUE	3	20	Amp		0.969669	N	N
37	D1	FALSE	S. haem 4	IMRS	STANDARD	FAM	None	Undetermined			0.01			19.4481	0.9395	-3.3224	99.9803	TRUE	0.33486	TRUE	3	16	No Amp		0	Y	N
38	D2	FALSE	S. haem 4	IMRS	STANDARD	FAM	None	Undetermined			0.01			19.4481	0.9395	-3.3224	99.9803	TRUE	0.33486	TRUE	3	11	No Amp		0	Y	N
39	D3	FALSE	S. haem 4.4	IMRS	STANDARD	FAM	None	24.1014	24.0276	0.104391	0.1			19.4481	0.9395	-3.3224	99.9803	TRUE	0.33486	TRUE	3	18	Amp		0.941009	N	N
40	D4	FALSE	S. haem 4.4	IMRS	STANDARD	FAM	None	23.9538	24.0276	0.104391	0.1			19.4481	0.9395	-3.3224	99.9803	TRUE	0.33486	TRUE	3	19	Amp		0.94329	N	N
41	D5	FALSE	Random samples to test the accuracy	IMRS	UNKNOWN	FAM	None	20.1392	20.3382	0.217586	0.619433	0.545232	0.0813083	19.4481	0.9395	-3.3224	99.9803	TRUE	0.33486	TRUE	3	15	Amp		0.962073	N	N
42	D6	FALSE	Random samples to test the accuracy	IMRS	UNKNOWN	FAM	None	20.3158	20.3382	0.217586	0.548072	0.545232	0.0813083	19.4481	0.9395	-3.3224	99.9803	TRUE	0.33486	TRUE	3	16	Amp		0.944364	N	N
43	D7	FALSE	S. man 4	IMRS	STANDARD	FAM	None	21.4049	21.4082	0.00464492	0.1			19.4481	0.9395	-3.3224	99.9803	TRUE	0.33486	TRUE	3	15	Amp		0.963889	N	N
44	D8	FALSE	S. man 4	IMRS	STANDARD	FAM	None	21.4114	21.4082	0.00464492	0.1			19.4481	0.9395	-3.3224	99.9803	TRUE	0.33486	TRUE	3	17	Amp		0.973954	N	N
49	E1	FALSE	S. haem 5	IMRS	STANDARD	FAM	None	Undetermined			0.001			19.4481	0.9395	-3.3224	99.9803	TRUE	0.33486	TRUE	3	7	No Amp		0	Y	N
50	E2	FALSE	S. haem 5	IMRS	STANDARD	FAM	None	Undetermined			0.001			19.4481	0.9395	-3.3224	99.9803	TRUE	0.33486	TRUE	3	39	No Amp		0	Y	Y
51	E3	FALSE	S. haem 5.5	IMRS	STANDARD	FAM	None	30.8892	31.124	0.332039	0.001			19.4481	0.9395	-3.3224	99.9803	TRUE	0.33486	TRUE	3	26	Amp		0.945891	N	N
52	E4	FALSE	S. haem 5.5	IMRS	STANDARD	FAM	None	31.3588	31.124	0.332039	0.001			19.4481	0.9395	-3.3224	99.9803	TRUE	0.33486	TRUE	3	24	Amp		0.944625	N	N
53	E5	FALSE	Random samples to test the accuracy	IMRS	UNKNOWN	FAM	None	20.3054	20.3382	0.217586	0.552029	0.545232	0.0813083	19.4481	0.9395	-3.3224	99.9803	TRUE	0.33486	TRUE	3	14	Amp		0.958505	N	N
54	E6	FALSE	Random samples to test the accuracy	IMRS	UNKNOWN	FAM	None	20.0547	20.3382	0.217586	0.656803	0.545232	0.0813083	19.4481	0.9395	-3.3224	99.9803	TRUE	0.33486	TRUE	3	15	Amp		0.962076	N	N
55	E7	FALSE	S. man 5	IMRS	STANDARD	FAM	None	28.0331	28.1702	0.193867	0.001			19.4481	0.9395	-3.3224	99.9803	TRUE	0.33486	TRUE	3	21	Amp		0.967738	N	N
56	E8	FALSE	S. man 5	IMRS	STANDARD	FAM	None	28.3073	28.1702	0.193867	0.001			19.4481	0.9395	-3.3224	99.9803	TRUE	0.33486	TRUE	3	21	Amp		0.966316	N	N
61	F1	FALSE	S. haem 6	IMRS	STANDARD	FAM	None	Undetermined			0.0001			19.4481	0.9395	-3.3224	99.9803	TRUE	0.33486	TRUE	3	39	No Amp		0	Y	Y
62	F2	FALSE	S. haem 6	IMRS	STANDARD	FAM	None	Undetermined			0.0001			19.4481	0.9395	-3.3224	99.9803	TRUE	0.33486	TRUE	3	39	No Amp		0	Y	Y
63	F3	FALSE	S. haem 6.6	IMRS	STANDARD	FAM	None	33.3969	33.5228	0.178017	0.0001			19.4481	0.9395	-3.3224	99.9803	TRUE	0.33486	TRUE	3	26	Amp		0.923368	N	N
64	F4	FALSE	S. haem 6.6	IMRS	STANDARD	FAM	None	33.6487	33.5228	0.178017	0.0001			19.4481	0.9395	-3.3224	99.9803	TRUE	0.33486	TRUE	3	29	Amp		0.959118	N	N
65	F5	FALSE	Random samples to test the accuracy	IMRS	UNKNOWN	FAM	None	20.1063	20.3382	0.217586	0.633731	0.545232	0.0813083	19.4481	0.9395	-3.3224	99.9803	TRUE	0.33486	TRUE	3	15	Amp		0.965769	N	N
66	F6	FALSE	Random samples to test the accuracy	IMRS	UNKNOWN	FAM	None	20.0545	20.3382	0.217586	0.656871	0.545232	0.0813083	19.4481	0.9395	-3.3224	99.9803	TRUE	0.33486	TRUE	3	14	Amp		0.968899	N	N
67	F7	FALSE	S. man 6	IMRS	STANDARD	FAM	None	31.0262	30.9747	0.0727448	0.0001			19.4481	0.9395	-3.3224	99.9803	TRUE	0.33486	TRUE	3	26	Amp		0.947752	N	N
68	F8	FALSE	S. man 6	IMRS	STANDARD	FAM	None	30.9233	30.9747	0.0727448	0.0001			19.4481	0.9395	-3.3224	99.9803	TRUE	0.33486	TRUE	3	25	Amp		0.969744	N	N
73	G1	FALSE	ntc	IMRS	NTC	FAM	None	Undetermined						19.4481	0.9395	-3.3224	99.9803	TRUE	0.33486	TRUE	3	39	No Amp		0	N	N
74	G2	FALSE	ntc	IMRS	NTC	FAM	None	Undetermined						19.4481	0.9395	-3.3224	99.9803	TRUE	0.33486	TRUE	3	10	No Amp		0	N	N
75	G3	FALSE	ntc	IMRS	NTC	FAM	None	38.3057						19.4481	0.9395	-3.3224	99.9803	TRUE	0.33486	TRUE	3	32	Inconclusive		0.573007	N	N
76	G4	FALSE	ntc	IMRS	NTC	FAM	None	38.6479						19.4481	0.9395	-3.3224	99.9803	TRUE	0.33486	TRUE	3	31	Inconclusive		0.338656	N	N
77	G5	FALSE	ntc	IMRS	NTC	FAM	None	38.3169						19.4481	0.9395	-3.3224	99.9803	TRUE	0.33486	TRUE	3	31	Inconclusive		0.608044	N	N
78	G6	FALSE	ntc	IMRS	NTC	FAM	None	37.4849						19.4481	0.9395	-3.3224	99.9803	TRUE	0.33486	TRUE	3	30	Inconclusive		0.825548	N	N
79	G7	FALSE	ntc	IMRS	NTC	FAM	None	37.7626						19.4481	0.9395	-3.3224	99.9803	TRUE	0.33486	TRUE	3	30	Amp		0.833143	N	N
80	G8	FALSE	ntc	IMRS	NTC	FAM	None	Undetermined						19.4481	0.9395	-3.3224	99.9803	TRUE	0.33486	TRUE	3	11	No Amp		0	N	N
