# Supplementary material for: Development of a rapid and highly sensitive nucleic acid-based diagnostic test for schistosomes, leveraging on identical multi-repeat sequences
Source: Front Parasitol. 2024 Mar 14;3:1361493. doi: 10.3389/fpara.2024.1361493 (PMC11731689; doi:10.3389/fpara.2024.1361493)
Supplement: Supplementary file 6 [file Table_5.xls]

## Sheet: Sample Setup
Block Type	96-Well 0.2-mL Block
Calibration Background is expired	Yes
Calibration Background performed on	10-09-2021
Calibration Pure Dye ABY is expired	Yes
Calibration Pure Dye ABY performed on	10-09-2021
Calibration Pure Dye CY5 is expired	Yes
Calibration Pure Dye CY5 performed on	10-09-2021
Calibration Pure Dye FAM is expired	Yes
Calibration Pure Dye FAM performed on	10-09-2021
Calibration Pure Dye JUN is expired	Yes
Calibration Pure Dye JUN performed on	10-09-2021
Calibration Pure Dye MUSTANG PURPLE is expired	Yes
Calibration Pure Dye MUSTANG PURPLE performed on	10-09-2021
Calibration Pure Dye NED is expired	Yes
Calibration Pure Dye NED performed on	10-09-2021
Calibration Pure Dye ROX is expired	Yes
Calibration Pure Dye ROX performed on	10-09-2021
Calibration Pure Dye SYBR is expired	Yes
Calibration Pure Dye SYBR performed on	10-09-2021
Calibration Pure Dye TAMRA is expired	Yes
Calibration Pure Dye TAMRA performed on	10-09-2021
Calibration Pure Dye VIC is expired	Yes
Calibration Pure Dye VIC performed on	10-09-2021
Calibration ROI is expired	Yes
Calibration ROI performed on	10-08-2021
Calibration Uniformity is expired	Yes
Calibration Uniformity performed on	10-08-2021
Chemistry	TAQMAN
Date Created	2023-12-19 22:37:23 PM EAT
Experiment Barcode
Experiment Comment
Experiment File Name	C:\Users\OMBENI\OneDrive\Desktop\BIOINFORMATICS\Eds 5.eds
Experiment Name	2023-09-05_101158
Experiment Run End Time	2023-10-19 12:53:40 PM EAT
Experiment Type	Standard Curve
Instrument Name	SATREPS_QS5
Instrument Serial Number	272529713
Instrument Type	QuantStudio™ 5 System
Passive Reference	ROX
Post-read Stage/Step
Pre-read Stage/Step
Quantification Cycle Method	Ct
Signal Smoothing On	true
Stage/ Cycle where Ct Analysis is performed	Stage2, Step2
User Name
Well	Well Position	Sample Name	Sample Color	Biogroup Name	Biogroup Color	Target Name	Target Color	Task	Reporter	Quencher	Quantity	Comments
1	A1	S. mansoni positive control	RGB(238,121,66)			IMRS	RGB(176,23,31)	STANDARD	FAM	None	10
2	A2	S. mansoni positive control	RGB(238,121,66)			IMRS	RGB(176,23,31)	STANDARD	FAM	None	10
3	A3
4	A4
5	A5	S. mansoni_IMRS pos 1	RGB(142,142,56)			IMRS	RGB(176,23,31)	UNKNOWN	FAM	None
6	A6	S. mansoni_IMRS pos 1	RGB(142,142,56)			IMRS	RGB(176,23,31)	UNKNOWN	FAM	None
7	A7	S. mansoni neg_IMRS pos2	RGB(238,44,44)			IMRS	RGB(176,23,31)	UNKNOWN	FAM	None
8	A8	S. mansoni neg_IMRS pos2	RGB(238,44,44)			IMRS	RGB(176,23,31)	UNKNOWN	FAM	None
9	A9
10	A10
11	A11
12	A12
13	B1
14	B2
15	B3
16	B4
17	B5	Snail sample 1	RGB(51,161,201)			IMRS	RGB(176,23,31)	UNKNOWN	FAM	None
18	B6	Snail sample 1	RGB(51,161,201)			IMRS	RGB(176,23,31)	UNKNOWN	FAM	None
19	B7	S. mansoni neg, IMRS pos 3	RGB(0,139,69)			IMRS	RGB(176,23,31)	UNKNOWN	FAM	None
20	B8	S. mansoni neg, IMRS pos 3	RGB(0,139,69)			IMRS	RGB(176,23,31)	UNKNOWN	FAM	None
21	B9
22	B10
23	B11
24	B12
25	C1
26	C2
27	C3
28	C4
29	C5	Snail sample 2	RGB(238,18,137)			IMRS	RGB(176,23,31)	UNKNOWN	FAM	None
30	C6	Snail sample 2	RGB(238,18,137)			IMRS	RGB(176,23,31)	UNKNOWN	FAM	None
31	C7
32	C8
33	C9
34	C10
35	C11
36	C12
37	D1
38	D2
39	D3
40	D4
41	D5	Snail sample 3	RGB(176,23,31)			IMRS	RGB(176,23,31)	UNKNOWN	FAM	None
42	D6	Snail sample 3	RGB(176,23,31)			IMRS	RGB(176,23,31)	UNKNOWN	FAM	None
43	D7
44	D8
45	D9
46	D10
47	D11
48	D12
49	E1
50	E2
51	E3
52	E4
53	E5	Snail sample 4	RGB(0,0,255)			IMRS	RGB(176,23,31)	UNKNOWN	FAM	None
54	E6	Snail sample 4	RGB(0,0,255)			IMRS	RGB(176,23,31)	UNKNOWN	FAM	None
55	E7
56	E8
57	E9
58	E10
59	E11
60	E12
61	F1
62	F2
63	F3
64	F4
65	F5	Snail sample 5	RGB(0,139,69)			IMRS	RGB(176,23,31)	UNKNOWN	FAM	None
66	F6	Snail sample 5	RGB(0,139,69)			IMRS	RGB(176,23,31)	UNKNOWN	FAM	None
67	F7
68	F8
69	F9
70	F10
71	F11
72	F12
73	G1
74	G2
75	G3
76	G4
77	G5	Snail sample 6	RGB(255,127,0)			IMRS	RGB(176,23,31)	UNKNOWN	FAM	None
78	G6	Snail sample 6	RGB(255,127,0)			IMRS	RGB(176,23,31)	UNKNOWN	FAM	None
79	G7
80	G8
81	G9
82	G10
83	G11
84	G12
85	H1	ntc	RGB(0,139,69)			IMRS	RGB(176,23,31)	NTC	FAM	None
86	H2	ntc	RGB(0,139,69)			IMRS	RGB(176,23,31)	NTC	FAM	None
87	H3
88	H4
89	H5	Snail sample 7	RGB(139,137,112)			IMRS	RGB(176,23,31)	UNKNOWN	FAM	None
90	H6	Snail sample 7	RGB(139,137,112)			IMRS	RGB(176,23,31)	UNKNOWN	FAM	None
91	H7
92	H8
93	H9
94	H10
95	H11
96	H12

## Sheet: Amplification Data
Block Type	96-Well 0.2-mL Block
Calibration Background is expired	Yes
Calibration Background performed on	10-09-2021
Calibration Pure Dye ABY is expired	Yes
Calibration Pure Dye ABY performed on	10-09-2021
Calibration Pure Dye CY5 is expired	Yes
Calibration Pure Dye CY5 performed on	10-09-2021
Calibration Pure Dye FAM is expired	Yes
Calibration Pure Dye FAM performed on	10-09-2021
Calibration Pure Dye JUN is expired	Yes
Calibration Pure Dye JUN performed on	10-09-2021
Calibration Pure Dye MUSTANG PURPLE is expired	Yes
Calibration Pure Dye MUSTANG PURPLE performed on	10-09-2021
Calibration Pure Dye NED is expired	Yes
Calibration Pure Dye NED performed on	10-09-2021
Calibration Pure Dye ROX is expired	Yes
Calibration Pure Dye ROX performed on	10-09-2021
Calibration Pure Dye SYBR is expired	Yes
Calibration Pure Dye SYBR performed on	10-09-2021
Calibration Pure Dye TAMRA is expired	Yes
Calibration Pure Dye TAMRA performed on	10-09-2021
Calibration Pure Dye VIC is expired	Yes
Calibration Pure Dye VIC performed on	10-09-2021
Calibration ROI is expired	Yes
Calibration ROI performed on	10-08-2021
Calibration Uniformity is expired	Yes
Calibration Uniformity performed on	10-08-2021
Chemistry	TAQMAN
Date Created	2023-12-19 22:37:23 PM EAT
Experiment Barcode
Experiment Comment
Experiment File Name	C:\Users\OMBENI\OneDrive\Desktop\BIOINFORMATICS\Eds 5.eds
Experiment Name	2023-09-05_101158
Experiment Run End Time	2023-10-19 12:53:40 PM EAT
Experiment Type	Standard Curve
Instrument Name	SATREPS_QS5
Instrument Serial Number	272529713
Instrument Type	QuantStudio™ 5 System
Passive Reference	ROX
Post-read Stage/Step
Pre-read Stage/Step
Quantification Cycle Method	Ct
Signal Smoothing On	true
Stage/ Cycle where Ct Analysis is performed	Stage2, Step2
User Name
Well	Well Position	Cycle	Target Name	Rn	Delta Rn
1	A1	1	IMRS	4.46132	0.0160738
1	A1	2	IMRS	4.45781	0.010573
1	A1	3	IMRS	4.45928	0.0100614
1	A1	4	IMRS	4.44819	-0.00301486
1	A1	5	IMRS	4.44097	-0.0122225
1	A1	6	IMRS	4.45075	-0.00443099
1	A1	7	IMRS	4.46445	0.00728208
1	A1	8	IMRS	4.46148	0.00232492
1	A1	9	IMRS	4.46434	0.00320139
1	A1	10	IMRS	4.48027	0.0171437
1	A1	11	IMRS	4.50583	0.0407152
1	A1	12	IMRS	4.58195	0.114852
1	A1	13	IMRS	4.71065	0.241563
1	A1	14	IMRS	4.91373	0.442662
1	A1	15	IMRS	5.20205	0.72899
1	A1	16	IMRS	5.62051	1.14546
1	A1	17	IMRS	6.10827	1.63123
1	A1	18	IMRS	6.58281	2.10379
1	A1	19	IMRS	7.03258	2.55158
1	A1	20	IMRS	7.40196	2.91896
1	A1	21	IMRS	7.70451	3.21953
1	A1	22	IMRS	8.00835	3.52139
1	A1	23	IMRS	8.20008	3.71113
1	A1	24	IMRS	8.31835	3.82741
1	A1	25	IMRS	8.42303	3.93011
1	A1	26	IMRS	8.53569	4.04078
1	A1	27	IMRS	8.63039	4.1335
1	A1	28	IMRS	8.69921	4.20032
1	A1	29	IMRS	8.7007	4.19983
1	A1	30	IMRS	8.71384	4.21098
1	A1	31	IMRS	8.74682	4.24197
1	A1	32	IMRS	8.77459	4.26777
1	A1	33	IMRS	8.77495	4.26613
1	A1	34	IMRS	8.78879	4.27799
1	A1	35	IMRS	8.79491	4.28213
1	A1	36	IMRS	8.83852	4.32374
1	A1	37	IMRS	8.87974	4.36298
1	A1	38	IMRS	8.89954	4.38079
1	A1	39	IMRS	8.92443	4.4037
1	A1	40	IMRS	8.93916	4.41644
2	A2	1	IMRS	4.48473	-0.00596593
2	A2	2	IMRS	4.48027	-0.0110277
2	A2	3	IMRS	4.48472	-0.0071789
2	A2	4	IMRS	4.50049	0.00799959
2	A2	5	IMRS	4.5087	0.0156088
2	A2	6	IMRS	4.48207	-0.0116264
2	A2	7	IMRS	4.48218	-0.0121192
2	A2	8	IMRS	4.49465	-0.000241859
2	A2	9	IMRS	4.50305	0.00755806
2	A2	10	IMRS	4.50142	0.00532818
2	A2	11	IMRS	4.52946	0.0327657
2	A2	12	IMRS	4.58319	0.0858914
2	A2	13	IMRS	4.69787	0.199975
2	A2	14	IMRS	4.91739	0.418898
2	A2	15	IMRS	5.22598	0.726886
2	A2	16	IMRS	5.61814	1.11844
2	A2	17	IMRS	6.11176	1.61147
2	A2	18	IMRS	6.60827	2.10737
2	A2	19	IMRS	7.09142	2.58992
2	A2	20	IMRS	7.48806	2.98596
2	A2	21	IMRS	7.77829	3.27559
2	A2	22	IMRS	8.0216	3.51831
2	A2	23	IMRS	8.23469	3.73079
2	A2	24	IMRS	8.38705	3.88255
2	A2	25	IMRS	8.49127	3.98618
2	A2	26	IMRS	8.57419	4.06849
2	A2	27	IMRS	8.64756	4.14126
2	A2	28	IMRS	8.70942	4.20253
2	A2	29	IMRS	8.75483	4.24734
2	A2	30	IMRS	8.81358	4.30549
2	A2	31	IMRS	8.88775	4.37906
2	A2	32	IMRS	8.90387	4.39458
2	A2	33	IMRS	8.88374	4.37385
2	A2	34	IMRS	8.90547	4.39498
2	A2	35	IMRS	8.92133	4.41023
2	A2	36	IMRS	8.90766	4.39597
2	A2	37	IMRS	8.9271	4.4148
2	A2	38	IMRS	8.93853	4.42563
2	A2	39	IMRS	8.94789	4.4344
2	A2	40	IMRS	8.95022	4.43613
3	A3	1
3	A3	2
3	A3	3
3	A3	4
3	A3	5
3	A3	6
3	A3	7
3	A3	8
3	A3	9
3	A3	10
3	A3	11
3	A3	12
3	A3	13
3	A3	14
3	A3	15
3	A3	16
3	A3	17
3	A3	18
3	A3	19
3	A3	20
3	A3	21
3	A3	22
3	A3	23
3	A3	24
3	A3	25
3	A3	26
3	A3	27
3	A3	28
3	A3	29
3	A3	30
3	A3	31
3	A3	32
3	A3	33
3	A3	34
3	A3	35
3	A3	36
3	A3	37
3	A3	38
3	A3	39
3	A3	40
4	A4	1
4	A4	2
4	A4	3
4	A4	4
4	A4	5
4	A4	6
4	A4	7
4	A4	8
4	A4	9
4	A4	10
4	A4	11
4	A4	12
4	A4	13
4	A4	14
4	A4	15
4	A4	16
4	A4	17
4	A4	18
4	A4	19
4	A4	20
4	A4	21
4	A4	22
4	A4	23
4	A4	24
4	A4	25
4	A4	26
4	A4	27
4	A4	28
4	A4	29
4	A4	30
4	A4	31
4	A4	32
4	A4	33
4	A4	34
4	A4	35
4	A4	36
4	A4	37
4	A4	38
4	A4	39
4	A4	40
5	A5	1	IMRS	4.40124	0.0171711
5	A5	2	IMRS	4.39189	0.00741951
5	A5	3	IMRS	4.40893	0.0240498
5	A5	4	IMRS	4.39779	0.0125115
5	A5	5	IMRS	4.39858	0.0129008
5	A5	6	IMRS	4.39973	0.0136467
5	A5	7	IMRS	4.38974	0.00324847
5	A5	8	IMRS	4.39258	0.00569052
5	A5	9	IMRS	4.39564	0.00834762
5	A5	10	IMRS	4.38355	-0.00415156
5	A5	11	IMRS	4.37387	-0.0142332
5	A5	12	IMRS	4.37384	-0.0146693
5	A5	13	IMRS	4.37464	-0.0142643
5	A5	14	IMRS	4.36476	-0.0245557
5	A5	15	IMRS	4.35996	-0.0297569
5	A5	16	IMRS	4.3756	-0.0145161
5	A5	17	IMRS	4.37092	-0.019598
5	A5	18	IMRS	4.36737	-0.0235561
5	A5	19	IMRS	4.3796	-0.0117299
5	A5	20	IMRS	4.39039	-0.00134375
5	A5	21	IMRS	4.39926	0.0071217
5	A5	22	IMRS	4.40526	0.0127276
5	A5	23	IMRS	4.40807	0.015131
5	A5	24	IMRS	4.41901	0.0256669
5	A5	25	IMRS	4.42508	0.0313323
5	A5	26	IMRS	4.42964	0.0354853
5	A5	27	IMRS	4.45794	0.063389
5	A5	28	IMRS	4.48369	0.088733
5	A5	29	IMRS	4.53904	0.143682
5	A5	30	IMRS	4.66169	0.265924
5	A5	31	IMRS	4.85608	0.459909
5	A5	32	IMRS	5.12882	0.732247
5	A5	33	IMRS	5.49108	1.09411
5	A5	34	IMRS	5.86465	1.46727
5	A5	35	IMRS	6.23365	1.83587
5	A5	36	IMRS	6.54975	2.15157
5	A5	37	IMRS	6.80305	2.40447
5	A5	38	IMRS	7.02646	2.62747
5	A5	39	IMRS	7.22682	2.82743
5	A5	40	IMRS	7.35559	2.9558
6	A6	1	IMRS	4.53799	0.0164853
6	A6	2	IMRS	4.53864	0.0158353
6	A6	3	IMRS	4.55309	0.028985
6	A6	4	IMRS	4.52573	0.000320316
6	A6	5	IMRS	4.5332	0.00648669
6	A6	6	IMRS	4.53597	0.0079443
6	A6	7	IMRS	4.54227	0.0129453
6	A6	8	IMRS	4.53044	-0.000194516
6	A6	9	IMRS	4.52813	-0.00380235
6	A6	10	IMRS	4.51883	-0.0144101
6	A6	11	IMRS	4.51942	-0.0151202
6	A6	12	IMRS	4.51544	-0.0204056
6	A6	13	IMRS	4.51693	-0.0202235
6	A6	14	IMRS	4.52417	-0.0142827
6	A6	15	IMRS	4.53152	-0.00823742
6	A6	16	IMRS	4.53577	-0.00529065
6	A6	17	IMRS	4.54595	0.0035856
6	A6	18	IMRS	4.5513	0.00762433
6	A6	19	IMRS	4.5431	-0.00187483
6	A6	20	IMRS	4.5435	-0.00277995
6	A6	21	IMRS	4.54475	-0.00283486
6	A6	22	IMRS	4.56107	0.0121849
6	A6	23	IMRS	4.56764	0.0174449
6	A6	24	IMRS	4.56343	0.0119354
6	A6	25	IMRS	4.5688	0.0159937
6	A6	26	IMRS	4.5789	0.0247893
6	A6	27	IMRS	4.59358	0.0381707
6	A6	28	IMRS	4.64014	0.083422
6	A6	29	IMRS	4.70567	0.147647
6	A6	30	IMRS	4.82394	0.264621
6	A6	31	IMRS	5.04922	0.488592
6	A6	32	IMRS	5.36469	0.802755
6	A6	33	IMRS	5.73949	1.17625
6	A6	34	IMRS	6.11777	1.55323
6	A6	35	IMRS	6.50874	1.94289
6	A6	36	IMRS	6.8257	2.25855
6	A6	37	IMRS	7.07258	2.50412
6	A6	38	IMRS	7.29563	2.72587
6	A6	39	IMRS	7.49587	2.92481
6	A6	40	IMRS	7.62628	3.05391
7	A7	1	IMRS	4.45393	0.0148982
7	A7	2	IMRS	4.44679	0.00876273
7	A7	3	IMRS	4.44828	0.0112604
7	A7	4	IMRS	4.43631	0.000292616
7	A7	5	IMRS	4.43424	-0.00077791
7	A7	6	IMRS	4.4258	-0.00821755
7	A7	7	IMRS	4.42875	-0.00426364
7	A7	8	IMRS	4.43035	-0.00166348
7	A7	9	IMRS	4.43083	-0.000174816
7	A7	10	IMRS	4.43266	0.00265805
7	A7	11	IMRS	4.42763	-0.00136839
7	A7	12	IMRS	4.42965	0.00165616
7	A7	13	IMRS	4.41906	-0.00793878
7	A7	14	IMRS	4.42467	-0.00132126
7	A7	15	IMRS	4.42946	0.00446847
7	A7	16	IMRS	4.42938	0.00539017
7	A7	17	IMRS	4.44059	0.0176024
7	A7	18	IMRS	4.45896	0.0369744
7	A7	19	IMRS	4.4845	0.0635232
7	A7	20	IMRS	4.53144	0.111462
7	A7	21	IMRS	4.60672	0.187745
7	A7	22	IMRS	4.75688	0.338907
7	A7	23	IMRS	4.97991	0.562943
7	A7	24	IMRS	5.27753	0.861561
7	A7	25	IMRS	5.68253	1.26757
7	A7	26	IMRS	6.12156	1.70761
7	A7	27	IMRS	6.54627	2.13331
7	A7	28	IMRS	6.91637	2.50442
7	A7	29	IMRS	7.20156	2.79061
7	A7	30	IMRS	7.43186	3.02191
7	A7	31	IMRS	7.63574	3.22679
7	A7	32	IMRS	7.81121	3.40326
7	A7	33	IMRS	7.95633	3.54939
7	A7	34	IMRS	8.0504	3.64446
7	A7	35	IMRS	8.09556	3.69062
7	A7	36	IMRS	8.15903	3.7551
7	A7	37	IMRS	8.23271	3.82978
7	A7	38	IMRS	8.27555	3.87363
7	A7	39	IMRS	8.3014	3.90048
7	A7	40	IMRS	8.29731	3.89739
8	A8	1	IMRS	4.13168	0.0196281
8	A8	2	IMRS	4.12915	0.0161546
8	A8	3	IMRS	4.11673	0.00278719
8	A8	4	IMRS	4.1047	-0.0101892
8	A8	5	IMRS	4.10322	-0.0126146
8	A8	6	IMRS	4.11071	-0.00606834
8	A8	7	IMRS	4.12842	0.0106966
8	A8	8	IMRS	4.13267	0.0140037
8	A8	9	IMRS	4.12728	0.00766915
8	A8	10	IMRS	4.12195	0.00138612
8	A8	11	IMRS	4.12475	0.00324557
8	A8	12	IMRS	4.12577	0.00331878
8	A8	13	IMRS	4.11586	-0.0075376
8	A8	14	IMRS	4.12621	0.00186827
8	A8	15	IMRS	4.12984	0.00455503
8	A8	16	IMRS	4.11311	-0.0131206
8	A8	17	IMRS	4.13682	0.00964148
8	A8	18	IMRS	4.16123	0.0330988
8	A8	19	IMRS	4.17667	0.0475982
8	A8	20	IMRS	4.21589	0.085868
8	A8	21	IMRS	4.2915	0.160533
8	A8	22	IMRS	4.41708	0.285165
8	A8	23	IMRS	4.63144	0.49858
8	A8	24	IMRS	4.93744	0.803634
8	A8	25	IMRS	5.319	1.18425
8	A8	26	IMRS	5.72859	1.59289
8	A8	27	IMRS	6.10721	1.97058
8	A8	28	IMRS	6.42766	2.29008
8	A8	29	IMRS	6.69397	2.55544
8	A8	30	IMRS	6.92831	2.78883
8	A8	31	IMRS	7.12375	2.98333
8	A8	32	IMRS	7.28111	3.13974
8	A8	33	IMRS	7.39051	3.2482
8	A8	34	IMRS	7.44386	3.3006
8	A8	35	IMRS	7.51583	3.37163
8	A8	36	IMRS	7.59599	3.45084
8	A8	37	IMRS	7.62899	3.4829
8	A8	38	IMRS	7.64924	3.5022
8	A8	39	IMRS	7.6972	3.54921
8	A8	40	IMRS	7.72287	3.57394
9	A9	1
9	A9	2
9	A9	3
9	A9	4
9	A9	5
9	A9	6
9	A9	7
9	A9	8
9	A9	9
9	A9	10
9	A9	11
9	A9	12
9	A9	13
9	A9	14
9	A9	15
9	A9	16
9	A9	17
9	A9	18
9	A9	19
9	A9	20
9	A9	21
9	A9	22
9	A9	23
9	A9	24
9	A9	25
9	A9	26
9	A9	27
9	A9	28
9	A9	29
9	A9	30
9	A9	31
9	A9	32
9	A9	33
9	A9	34
9	A9	35
9	A9	36
9	A9	37
9	A9	38
9	A9	39
9	A9	40
10	A10	1
10	A10	2
10	A10	3
10	A10	4
10	A10	5
10	A10	6
10	A10	7
10	A10	8
10	A10	9
10	A10	10
10	A10	11
10	A10	12
10	A10	13
10	A10	14
10	A10	15
10	A10	16
10	A10	17
10	A10	18
10	A10	19
10	A10	20
10	A10	21
10	A10	22
10	A10	23
10	A10	24
10	A10	25
10	A10	26
10	A10	27
10	A10	28
10	A10	29
10	A10	30
10	A10	31
10	A10	32
10	A10	33
10	A10	34
10	A10	35
10	A10	36
10	A10	37
10	A10	38
10	A10	39
10	A10	40
11	A11	1
11	A11	2
11	A11	3
11	A11	4
11	A11	5
11	A11	6
11	A11	7
11	A11	8
11	A11	9
11	A11	10
11	A11	11
11	A11	12
11	A11	13
11	A11	14
11	A11	15
11	A11	16
11	A11	17
11	A11	18
11	A11	19
11	A11	20
11	A11	21
11	A11	22
11	A11	23
11	A11	24
11	A11	25
11	A11	26
11	A11	27
11	A11	28
11	A11	29
11	A11	30
11	A11	31
11	A11	32
11	A11	33
11	A11	34
11	A11	35
11	A11	36
11	A11	37
11	A11	38
11	A11	39
11	A11	40
12	A12	1
12	A12	2
12	A12	3
12	A12	4
12	A12	5
12	A12	6
12	A12	7
12	A12	8
12	A12	9
12	A12	10
12	A12	11
12	A12	12
12	A12	13
12	A12	14
12	A12	15
12	A12	16
12	A12	17
12	A12	18
12	A12	19
12	A12	20
12	A12	21
12	A12	22
12	A12	23
12	A12	24
12	A12	25
12	A12	26
12	A12	27
12	A12	28
12	A12	29
12	A12	30
12	A12	31
12	A12	32
12	A12	33
12	A12	34
12	A12	35
12	A12	36
12	A12	37
12	A12	38
12	A12	39
12	A12	40
13	B1	1
13	B1	2
13	B1	3
13	B1	4
13	B1	5
13	B1	6
13	B1	7
13	B1	8
13	B1	9
13	B1	10
13	B1	11
13	B1	12
13	B1	13
13	B1	14
13	B1	15
13	B1	16
13	B1	17
13	B1	18
13	B1	19
13	B1	20
13	B1	21
13	B1	22
13	B1	23
13	B1	24
13	B1	25
13	B1	26
13	B1	27
13	B1	28
13	B1	29
13	B1	30
13	B1	31
13	B1	32
13	B1	33
13	B1	34
13	B1	35
13	B1	36
13	B1	37
13	B1	38
13	B1	39
13	B1	40
14	B2	1
14	B2	2
14	B2	3
14	B2	4
14	B2	5
14	B2	6
14	B2	7
14	B2	8
14	B2	9
14	B2	10
14	B2	11
14	B2	12
14	B2	13
14	B2	14
14	B2	15
14	B2	16
14	B2	17
14	B2	18
14	B2	19
14	B2	20
14	B2	21
14	B2	22
14	B2	23
14	B2	24
14	B2	25
14	B2	26
14	B2	27
14	B2	28
14	B2	29
14	B2	30
14	B2	31
14	B2	32
14	B2	33
14	B2	34
14	B2	35
14	B2	36
14	B2	37
14	B2	38
14	B2	39
14	B2	40
15	B3	1
15	B3	2
15	B3	3
15	B3	4
15	B3	5
15	B3	6
15	B3	7
15	B3	8
15	B3	9
15	B3	10
15	B3	11
15	B3	12
15	B3	13
15	B3	14
15	B3	15
15	B3	16
15	B3	17
15	B3	18
15	B3	19
15	B3	20
15	B3	21
15	B3	22
15	B3	23
15	B3	24
15	B3	25
15	B3	26
15	B3	27
15	B3	28
15	B3	29
15	B3	30
15	B3	31
15	B3	32
15	B3	33
15	B3	34
15	B3	35
15	B3	36
15	B3	37
15	B3	38
15	B3	39
15	B3	40
16	B4	1
16	B4	2
16	B4	3
16	B4	4
16	B4	5
16	B4	6
16	B4	7
16	B4	8
16	B4	9
16	B4	10
16	B4	11
16	B4	12
16	B4	13
16	B4	14
16	B4	15
16	B4	16
16	B4	17
16	B4	18
16	B4	19
16	B4	20
16	B4	21
16	B4	22
16	B4	23
16	B4	24
16	B4	25
16	B4	26
16	B4	27
16	B4	28
16	B4	29
16	B4	30
16	B4	31
16	B4	32
16	B4	33
16	B4	34
16	B4	35
16	B4	36
16	B4	37
16	B4	38
16	B4	39
16	B4	40
17	B5	1	IMRS	3.50741	0.00341625
17	B5	2	IMRS	3.49884	-0.00168688
17	B5	3	IMRS	3.498	0.000941659
17	B5	4	IMRS	3.49695	0.00336588
17	B5	5	IMRS	3.49754	0.00741968
17	B5	6	IMRS	3.49218	0.0055352
17	B5	7	IMRS	3.47681	-0.00637431
17	B5	8	IMRS	3.47256	-0.00714776
17	B5	9	IMRS	3.47252	-0.00372719
17	B5	10	IMRS	3.47376	0.000987035
17	B5	11	IMRS	3.46842	-0.000890296
17	B5	12	IMRS	3.46458	-0.0012613
17	B5	13	IMRS	3.46392	0.00154725
17	B5	14	IMRS	3.44846	-0.0104424
17	B5	15	IMRS	3.44939	-0.00603952
17	B5	16	IMRS	3.4525	0.000542484
17	B5	17	IMRS	3.45648	0.0079847
17	B5	18	IMRS	3.45258	0.00755886
17	B5	19	IMRS	3.45281	0.0112541
17	B5	20	IMRS	3.46178	0.0236895
17	B5	21	IMRS	3.47592	0.0412998
17	B5	22	IMRS	3.48217	0.0510165
17	B5	23	IMRS	3.49772	0.0700423
17	B5	24	IMRS	3.53374	0.10953
17	B5	25	IMRS	3.60652	0.185778
17	B5	26	IMRS	3.74072	0.323448
17	B5	27	IMRS	3.94016	0.526355
17	B5	28	IMRS	4.23898	0.828643
17	B5	29	IMRS	4.63125	1.22438
17	B5	30	IMRS	5.08829	1.68489
17	B5	31	IMRS	5.50187	2.10194
17	B5	32	IMRS	5.85281	2.45634
17	B5	33	IMRS	6.18614	2.79314
17	B5	34	IMRS	6.43447	3.04494
17	B5	35	IMRS	6.60634	3.22029
17	B5	36	IMRS	6.77993	3.39734
17	B5	37	IMRS	6.91378	3.53466
17	B5	38	IMRS	7.00911	3.63346
17	B5	39	IMRS	7.08855	3.71636
17	B5	40	IMRS	7.13403	3.76532
18	B6	1	IMRS	4.3728	0.0171088
18	B6	2	IMRS	4.37333	0.016933
18	B6	3	IMRS	4.36512	0.0080006
18	B6	4	IMRS	4.37637	0.0185384
18	B6	5	IMRS	4.36545	0.006908
18	B6	6	IMRS	4.34903	-0.0102256
18	B6	7	IMRS	4.35168	-0.00828848
18	B6	8	IMRS	4.35704	-0.00364536
18	B6	9	IMRS	4.36198	0.00058482
18	B6	10	IMRS	4.3597	-0.0024067
18	B6	11	IMRS	4.34949	-0.013329
18	B6	12	IMRS	4.34815	-0.015383
18	B6	13	IMRS	4.3605	-0.00375424
18	B6	14	IMRS	4.36374	-0.00122876
18	B6	15	IMRS	4.36356	-0.00211933
18	B6	16	IMRS	4.36334	-0.00305091
18	B6	17	IMRS	4.38083	0.0137196
18	B6	18	IMRS	4.3865	0.0186808
18	B6	19	IMRS	4.36553	-0.00300085
18	B6	20	IMRS	4.3764	0.00715308
18	B6	21	IMRS	4.40376	0.033797
18	B6	22	IMRS	4.41435	0.0436791
18	B6	23	IMRS	4.43853	0.0671373
18	B6	24	IMRS	4.48651	0.114413
18	B6	25	IMRS	4.56329	0.190473
18	B6	26	IMRS	4.69664	0.323107
18	B6	27	IMRS	4.91631	0.542071
18	B6	28	IMRS	5.24533	0.87037
18	B6	29	IMRS	5.66018	1.28451
18	B6	30	IMRS	6.11094	1.73456
18	B6	31	IMRS	6.52808	2.15099
18	B6	32	IMRS	6.89401	2.5162
18	B6	33	IMRS	7.21364	2.83512
18	B6	34	IMRS	7.47524	3.096
18	B6	35	IMRS	7.67361	3.29366
18	B6	36	IMRS	7.82814	3.44747
18	B6	37	IMRS	7.95717	3.57579
18	B6	38	IMRS	8.05532	3.67323
18	B6	39	IMRS	8.14843	3.76563
18	B6	40	IMRS	8.20342	3.8199
19	B7	1	IMRS	4.24987	0.014742
19	B7	2	IMRS	4.24836	0.0122748
19	B7	3	IMRS	4.23816	0.0011277
19	B7	4	IMRS	4.25233	0.0143503
19	B7	5	IMRS	4.25575	0.0168165
19	B7	6	IMRS	4.24701	0.00712848
19	B7	7	IMRS	4.24654	0.00570886
19	B7	8	IMRS	4.23914	-0.00264206
19	B7	9	IMRS	4.25027	0.0075331
19	B7	10	IMRS	4.25984	0.0161581
19	B7	11	IMRS	4.23472	-0.00990927
19	B7	12	IMRS	4.22405	-0.0215332
19	B7	13	IMRS	4.23367	-0.0128663
19	B7	14	IMRS	4.23885	-0.00863156
19	B7	15	IMRS	4.23301	-0.0154275
19	B7	16	IMRS	4.23383	-0.0155578
19	B7	17	IMRS	4.23595	-0.0143848
19	B7	18	IMRS	4.23718	-0.0141093
19	B7	19	IMRS	4.23557	-0.0166685
19	B7	20	IMRS	4.24136	-0.011832
19	B7	21	IMRS	4.25738	0.00323832
19	B7	22	IMRS	4.27052	0.0154272
19	B7	23	IMRS	4.27546	0.0194173
19	B7	24	IMRS	4.27555	0.0185632
19	B7	25	IMRS	4.27603	0.0180934
19	B7	26	IMRS	4.27362	0.0147331
19	B7	27	IMRS	4.30357	0.043729
19	B7	28	IMRS	4.34621	0.0854164
19	B7	29	IMRS	4.39332	0.131578
19	B7	30	IMRS	4.49483	0.232138
19	B7	31	IMRS	4.67571	0.412066
19	B7	32	IMRS	4.95826	0.693671
19	B7	33	IMRS	5.33707	1.07153
19	B7	34	IMRS	5.74331	1.47682
19	B7	35	IMRS	6.13977	1.87233
19	B7	36	IMRS	6.51729	2.2489
19	B7	37	IMRS	6.8198	2.55046
19	B7	38	IMRS	7.03717	2.76687
19	B7	39	IMRS	7.23193	2.96068
19	B7	40	IMRS	7.36779	3.0956
20	B8	1	IMRS	4.29245	0.0159969
20	B8	2	IMRS	4.29109	0.0127062
20	B8	3	IMRS	4.29125	0.0109381
20	B8	4	IMRS	4.29551	0.0132708
20	B8	5	IMRS	4.29338	0.00921668
20	B8	6	IMRS	4.2859	-0.000189414
20	B8	7	IMRS	4.28196	-0.00605547
20	B8	8	IMRS	4.28636	-0.00357402
20	B8	9	IMRS	4.29442	0.00255667
20	B8	10	IMRS	4.29959	0.00580155
20	B8	11	IMRS	4.28116	-0.0145551
20	B8	12	IMRS	4.27361	-0.0240308
20	B8	13	IMRS	4.28664	-0.0129229
20	B8	14	IMRS	4.2949	-0.00658909
20	B8	15	IMRS	4.30377	0.000351746
20	B8	16	IMRS	4.31139	0.00604994
20	B8	17	IMRS	4.31289	0.00562269
20	B8	18	IMRS	4.31428	0.00509054
20	B8	19	IMRS	4.30181	-0.00930566
20	B8	20	IMRS	4.29791	-0.0151364
20	B8	21	IMRS	4.31904	0.00407343
20	B8	22	IMRS	4.32918	0.0122884
20	B8	23	IMRS	4.32699	0.00817231
20	B8	24	IMRS	4.32967	0.00892618
20	B8	25	IMRS	4.34361	0.0209415
20	B8	26	IMRS	4.3561	0.0315035
20	B8	27	IMRS	4.37145	0.0449283
20	B8	28	IMRS	4.4037	0.075258
20	B8	29	IMRS	4.42636	0.0959852
20	B8	30	IMRS	4.53091	0.198613
20	B8	31	IMRS	4.7142	0.379977
20	B8	32	IMRS	4.98301	0.646863
20	B8	33	IMRS	5.33466	0.996591
20	B8	34	IMRS	5.75914	1.41915
20	B8	35	IMRS	6.15065	1.80873
20	B8	36	IMRS	6.49804	2.15419
20	B8	37	IMRS	6.83025	2.48448
20	B8	38	IMRS	7.0838	2.7361
20	B8	39	IMRS	7.29516	2.94553
20	B8	40	IMRS	7.43543	3.08388
21	B9	1
21	B9	2
21	B9	3
21	B9	4
21	B9	5
21	B9	6
21	B9	7
21	B9	8
21	B9	9
21	B9	10
21	B9	11
21	B9	12
21	B9	13
21	B9	14
21	B9	15
21	B9	16
21	B9	17
21	B9	18
21	B9	19
21	B9	20
21	B9	21
21	B9	22
21	B9	23
21	B9	24
21	B9	25
21	B9	26
21	B9	27
21	B9	28
21	B9	29
21	B9	30
21	B9	31
21	B9	32
21	B9	33
21	B9	34
21	B9	35
21	B9	36
21	B9	37
21	B9	38
21	B9	39
21	B9	40
22	B10	1
22	B10	2
22	B10	3
22	B10	4
22	B10	5
22	B10	6
22	B10	7
22	B10	8
22	B10	9
22	B10	10
22	B10	11
22	B10	12
22	B10	13
22	B10	14
22	B10	15
22	B10	16
22	B10	17
22	B10	18
22	B10	19
22	B10	20
22	B10	21
22	B10	22
22	B10	23
22	B10	24
22	B10	25
22	B10	26
22	B10	27
22	B10	28
22	B10	29
22	B10	30
22	B10	31
22	B10	32
22	B10	33
22	B10	34
22	B10	35
22	B10	36
22	B10	37
22	B10	38
22	B10	39
22	B10	40
23	B11	1
23	B11	2
23	B11	3
23	B11	4
23	B11	5
23	B11	6
23	B11	7
23	B11	8
23	B11	9
23	B11	10
23	B11	11
23	B11	12
23	B11	13
23	B11	14
23	B11	15
23	B11	16
23	B11	17
23	B11	18
23	B11	19
23	B11	20
23	B11	21
23	B11	22
23	B11	23
23	B11	24
23	B11	25
23	B11	26
23	B11	27
23	B11	28
23	B11	29
23	B11	30
23	B11	31
23	B11	32
23	B11	33
23	B11	34
23	B11	35
23	B11	36
23	B11	37
23	B11	38
23	B11	39
23	B11	40
24	B12	1
24	B12	2
24	B12	3
24	B12	4
24	B12	5
24	B12	6
24	B12	7
24	B12	8
24	B12	9
24	B12	10
24	B12	11
24	B12	12
24	B12	13
24	B12	14
24	B12	15
24	B12	16
24	B12	17
24	B12	18
24	B12	19
24	B12	20
24	B12	21
24	B12	22
24	B12	23
24	B12	24
24	B12	25
24	B12	26
24	B12	27
24	B12	28
24	B12	29
24	B12	30
24	B12	31
24	B12	32
24	B12	33
24	B12	34
24	B12	35
24	B12	36
24	B12	37
24	B12	38
24	B12	39
24	B12	40
25	C1	1
25	C1	2
25	C1	3
25	C1	4
25	C1	5
25	C1	6
25	C1	7
25	C1	8
25	C1	9
25	C1	10
25	C1	11
25	C1	12
25	C1	13
25	C1	14
25	C1	15
25	C1	16
25	C1	17
25	C1	18
25	C1	19
25	C1	20
25	C1	21
25	C1	22
25	C1	23
25	C1	24
25	C1	25
25	C1	26
25	C1	27
25	C1	28
25	C1	29
25	C1	30
25	C1	31
25	C1	32
25	C1	33
25	C1	34
25	C1	35
25	C1	36
25	C1	37
25	C1	38
25	C1	39
25	C1	40
26	C2	1
26	C2	2
26	C2	3
26	C2	4
26	C2	5
26	C2	6
26	C2	7
26	C2	8
26	C2	9
26	C2	10
26	C2	11
26	C2	12
26	C2	13
26	C2	14
26	C2	15
26	C2	16
26	C2	17
26	C2	18
26	C2	19
26	C2	20
26	C2	21
26	C2	22
26	C2	23
26	C2	24
26	C2	25
26	C2	26
26	C2	27
26	C2	28
26	C2	29
26	C2	30
26	C2	31
26	C2	32
26	C2	33
26	C2	34
26	C2	35
26	C2	36
26	C2	37
26	C2	38
26	C2	39
26	C2	40
27	C3	1
27	C3	2
27	C3	3
27	C3	4
27	C3	5
27	C3	6
27	C3	7
27	C3	8
27	C3	9
27	C3	10
27	C3	11
27	C3	12
27	C3	13
27	C3	14
27	C3	15
27	C3	16
27	C3	17
27	C3	18
27	C3	19
27	C3	20
27	C3	21
27	C3	22
27	C3	23
27	C3	24
27	C3	25
27	C3	26
27	C3	27
27	C3	28
27	C3	29
27	C3	30
27	C3	31
27	C3	32
27	C3	33
27	C3	34
27	C3	35
27	C3	36
27	C3	37
27	C3	38
27	C3	39
27	C3	40
28	C4	1
28	C4	2
28	C4	3
28	C4	4
28	C4	5
28	C4	6
28	C4	7
28	C4	8
28	C4	9
28	C4	10
28	C4	11
28	C4	12
28	C4	13
28	C4	14
28	C4	15
28	C4	16
28	C4	17
28	C4	18
28	C4	19
28	C4	20
28	C4	21
28	C4	22
28	C4	23
28	C4	24
28	C4	25
28	C4	26
28	C4	27
28	C4	28
28	C4	29
28	C4	30
28	C4	31
28	C4	32
28	C4	33
28	C4	34
28	C4	35
28	C4	36
28	C4	37
28	C4	38
28	C4	39
28	C4	40
29	C5	1	IMRS	4.46646	0.022359
29	C5	2	IMRS	4.45646	0.0135325
29	C5	3	IMRS	4.45661	0.0148554
29	C5	4	IMRS	4.45199	0.0114115
29	C5	5	IMRS	4.43385	-0.00554701
29	C5	6	IMRS	4.42506	-0.0131652
29	C5	7	IMRS	4.43122	-0.00581931
29	C5	8	IMRS	4.42424	-0.0116231
29	C5	9	IMRS	4.42343	-0.0112562
29	C5	10	IMRS	4.43372	0.000209078
29	C5	11	IMRS	4.43994	0.00760457
29	C5	12	IMRS	4.43733	0.0061762
29	C5	13	IMRS	4.43845	0.00847287
29	C5	14	IMRS	4.42749	-0.00131875
29	C5	15	IMRS	4.43786	0.0102362
29	C5	16	IMRS	4.44959	0.0231435
29	C5	17	IMRS	4.46186	0.0365833
29	C5	18	IMRS	4.4897	0.0656086
29	C5	19	IMRS	4.52586	0.10294
29	C5	20	IMRS	4.57331	0.151566
29	C5	21	IMRS	4.65841	0.237842
29	C5	22	IMRS	4.80688	0.387495
29	C5	23	IMRS	5.07706	0.658845
29	C5	24	IMRS	5.45075	1.03371
29	C5	25	IMRS	5.88748	1.47162
29	C5	26	IMRS	6.34916	1.93448
29	C5	27	IMRS	6.77695	2.36344
29	C5	28	IMRS	7.1534	2.74108
29	C5	29	IMRS	7.44902	3.03787
29	C5	30	IMRS	7.67315	3.26318
29	C5	31	IMRS	7.85323	3.44443
29	C5	32	IMRS	8.00089	3.59327
29	C5	33	IMRS	8.11807	3.71163
29	C5	34	IMRS	8.20923	3.80397
29	C5	35	IMRS	8.27426	3.87018
29	C5	36	IMRS	8.33798	3.93507
29	C5	37	IMRS	8.41719	4.01546
29	C5	38	IMRS	8.44945	4.04889
29	C5	39	IMRS	8.44981	4.05044
29	C5	40	IMRS	8.43979	4.04159
30	C6	1	IMRS	4.54457	0.0158604
30	C6	2	IMRS	4.54095	0.0124801
30	C6	3	IMRS	4.5446	0.0163753
30	C6	4	IMRS	4.53253	0.00454915
30	C6	5	IMRS	4.51976	-0.00798125
30	C6	6	IMRS	4.52323	-0.00426391
30	C6	7	IMRS	4.52358	-0.0036708
30	C6	8	IMRS	4.52361	-0.00340147
30	C6	9	IMRS	4.53523	0.00846407
30	C6	10	IMRS	4.52341	-0.00311648
30	C6	11	IMRS	4.51825	-0.00803847
30	C6	12	IMRS	4.51692	-0.00912431
30	C6	13	IMRS	4.50971	-0.0160957
30	C6	14	IMRS	4.52184	-0.00372333
30	C6	15	IMRS	4.54041	0.0150873
30	C6	16	IMRS	4.54002	0.0149399
30	C6	17	IMRS	4.54032	0.0154863
30	C6	18	IMRS	4.5609	0.0363059
30	C6	19	IMRS	4.60362	0.0792722
30	C6	20	IMRS	4.67252	0.14841
30	C6	21	IMRS	4.75746	0.233597
30	C6	22	IMRS	4.92715	0.403528
30	C6	23	IMRS	5.21771	0.694326
30	C6	24	IMRS	5.62574	1.1026
30	C6	25	IMRS	6.08532	1.56243
30	C6	26	IMRS	6.54577	2.02312
30	C6	27	IMRS	6.97901	2.4566
30	C6	28	IMRS	7.35076	2.82859
30	C6	29	IMRS	7.63476	3.11283
30	C6	30	IMRS	7.84706	3.32537
30	C6	31	IMRS	8.03602	3.51458
30	C6	32	IMRS	8.18092	3.65972
30	C6	33	IMRS	8.2999	3.77895
30	C6	34	IMRS	8.4004	3.87968
30	C6	35	IMRS	8.49091	3.97043
30	C6	36	IMRS	8.53133	4.01109
30	C6	37	IMRS	8.5615	4.04151
30	C6	38	IMRS	8.60819	4.08844
30	C6	39	IMRS	8.63463	4.11512
30	C6	40	IMRS	8.64654	4.12728
31	C7	1
31	C7	2
31	C7	3
31	C7	4
31	C7	5
31	C7	6
31	C7	7
31	C7	8
31	C7	9
31	C7	10
31	C7	11
31	C7	12
31	C7	13
31	C7	14
31	C7	15
31	C7	16
31	C7	17
31	C7	18
31	C7	19
31	C7	20
31	C7	21
31	C7	22
31	C7	23
31	C7	24
31	C7	25
31	C7	26
31	C7	27
31	C7	28
31	C7	29
31	C7	30
31	C7	31
31	C7	32
31	C7	33
31	C7	34
31	C7	35
31	C7	36
31	C7	37
31	C7	38
31	C7	39
31	C7	40
32	C8	1
32	C8	2
32	C8	3
32	C8	4
32	C8	5
32	C8	6
32	C8	7
32	C8	8
32	C8	9
32	C8	10
32	C8	11
32	C8	12
32	C8	13
32	C8	14
32	C8	15
32	C8	16
32	C8	17
32	C8	18
32	C8	19
32	C8	20
32	C8	21
32	C8	22
32	C8	23
32	C8	24
32	C8	25
32	C8	26
32	C8	27
32	C8	28
32	C8	29
32	C8	30
32	C8	31
32	C8	32
32	C8	33
32	C8	34
32	C8	35
32	C8	36
32	C8	37
32	C8	38
32	C8	39
32	C8	40
33	C9	1
33	C9	2
33	C9	3
33	C9	4
33	C9	5
33	C9	6
33	C9	7
33	C9	8
33	C9	9
33	C9	10
33	C9	11
33	C9	12
33	C9	13
33	C9	14
33	C9	15
33	C9	16
33	C9	17
33	C9	18
33	C9	19
33	C9	20
33	C9	21
33	C9	22
33	C9	23
33	C9	24
33	C9	25
33	C9	26
33	C9	27
33	C9	28
33	C9	29
33	C9	30
33	C9	31
33	C9	32
33	C9	33
33	C9	34
33	C9	35
33	C9	36
33	C9	37
33	C9	38
33	C9	39
33	C9	40
34	C10	1
34	C10	2
34	C10	3
34	C10	4
34	C10	5
34	C10	6
34	C10	7
34	C10	8
34	C10	9
34	C10	10
34	C10	11
34	C10	12
34	C10	13
34	C10	14
34	C10	15
34	C10	16
34	C10	17
34	C10	18
34	C10	19
34	C10	20
34	C10	21
34	C10	22
34	C10	23
34	C10	24
34	C10	25
34	C10	26
34	C10	27
34	C10	28
34	C10	29
34	C10	30
34	C10	31
34	C10	32
34	C10	33
34	C10	34
34	C10	35
34	C10	36
34	C10	37
34	C10	38
34	C10	39
34	C10	40
35	C11	1
35	C11	2
35	C11	3
35	C11	4
35	C11	5
35	C11	6
35	C11	7
35	C11	8
35	C11	9
35	C11	10
35	C11	11
35	C11	12
35	C11	13
35	C11	14
35	C11	15
35	C11	16
35	C11	17
35	C11	18
35	C11	19
35	C11	20
35	C11	21
35	C11	22
35	C11	23
35	C11	24
35	C11	25
35	C11	26
35	C11	27
35	C11	28
35	C11	29
35	C11	30
35	C11	31
35	C11	32
35	C11	33
35	C11	34
35	C11	35
35	C11	36
35	C11	37
35	C11	38
35	C11	39
35	C11	40
36	C12	1
36	C12	2
36	C12	3
36	C12	4
36	C12	5
36	C12	6
36	C12	7
36	C12	8
36	C12	9
36	C12	10
36	C12	11
36	C12	12
36	C12	13
36	C12	14
36	C12	15
36	C12	16
36	C12	17
36	C12	18
36	C12	19
36	C12	20
36	C12	21
36	C12	22
36	C12	23
36	C12	24
36	C12	25
36	C12	26
36	C12	27
36	C12	28
36	C12	29
36	C12	30
36	C12	31
36	C12	32
36	C12	33
36	C12	34
36	C12	35
36	C12	36
36	C12	37
36	C12	38
36	C12	39
36	C12	40
37	D1	1
37	D1	2
37	D1	3
37	D1	4
37	D1	5
37	D1	6
37	D1	7
37	D1	8
37	D1	9
37	D1	10
37	D1	11
37	D1	12
37	D1	13
37	D1	14
37	D1	15
37	D1	16
37	D1	17
37	D1	18
37	D1	19
37	D1	20
37	D1	21
37	D1	22
37	D1	23
37	D1	24
37	D1	25
37	D1	26
37	D1	27
37	D1	28
37	D1	29
37	D1	30
37	D1	31
37	D1	32
37	D1	33
37	D1	34
37	D1	35
37	D1	36
37	D1	37
37	D1	38
37	D1	39
37	D1	40
38	D2	1
38	D2	2
38	D2	3
38	D2	4
38	D2	5
38	D2	6
38	D2	7
38	D2	8
38	D2	9
38	D2	10
38	D2	11
38	D2	12
38	D2	13
38	D2	14
38	D2	15
38	D2	16
38	D2	17
38	D2	18
38	D2	19
38	D2	20
38	D2	21
38	D2	22
38	D2	23
38	D2	24
38	D2	25
38	D2	26
38	D2	27
38	D2	28
38	D2	29
38	D2	30
38	D2	31
38	D2	32
38	D2	33
38	D2	34
38	D2	35
38	D2	36
38	D2	37
38	D2	38
38	D2	39
38	D2	40
39	D3	1
39	D3	2
39	D3	3
39	D3	4
39	D3	5
39	D3	6
39	D3	7
39	D3	8
39	D3	9
39	D3	10
39	D3	11
39	D3	12
39	D3	13
39	D3	14
39	D3	15
39	D3	16
39	D3	17
39	D3	18
39	D3	19
39	D3	20
39	D3	21
39	D3	22
39	D3	23
39	D3	24
39	D3	25
39	D3	26
39	D3	27
39	D3	28
39	D3	29
39	D3	30
39	D3	31
39	D3	32
39	D3	33
39	D3	34
39	D3	35
39	D3	36
39	D3	37
39	D3	38
39	D3	39
39	D3	40
40	D4	1
40	D4	2
40	D4	3
40	D4	4
40	D4	5
40	D4	6
40	D4	7
40	D4	8
40	D4	9
40	D4	10
40	D4	11
40	D4	12
40	D4	13
40	D4	14
40	D4	15
40	D4	16
40	D4	17
40	D4	18
40	D4	19
40	D4	20
40	D4	21
40	D4	22
40	D4	23
40	D4	24
40	D4	25
40	D4	26
40	D4	27
40	D4	28
40	D4	29
40	D4	30
40	D4	31
40	D4	32
40	D4	33
40	D4	34
40	D4	35
40	D4	36
40	D4	37
40	D4	38
40	D4	39
40	D4	40
41	D5	1	IMRS	4.41261	0.0131312
41	D5	2	IMRS	4.39988	-0.000731922
41	D5	3	IMRS	4.40823	0.0064869
41	D5	4	IMRS	4.41481	0.0119266
41	D5	5	IMRS	4.40643	0.00241467
41	D5	6	IMRS	4.39334	-0.0118108
41	D5	7	IMRS	4.40195	-0.00433738
41	D5	8	IMRS	4.39854	-0.00888976
41	D5	9	IMRS	4.4041	-0.00446712
41	D5	10	IMRS	4.40785	-0.00185026
41	D5	11	IMRS	4.41267	0.00183615
41	D5	12	IMRS	4.41293	0.000962093
41	D5	13	IMRS	4.41129	-0.00181789
41	D5	14	IMRS	4.41732	0.00308017
41	D5	15	IMRS	4.4162	0.000817555
41	D5	16	IMRS	4.42423	0.00771928
41	D5	17	IMRS	4.41558	-0.00207021
41	D5	18	IMRS	4.41966	0.000877103
41	D5	19	IMRS	4.43394	0.0140178
41	D5	20	IMRS	4.46748	0.0464231
41	D5	21	IMRS	4.51183	0.0896384
41	D5	22	IMRS	4.59947	0.17614
41	D5	23	IMRS	4.75417	0.329706
41	D5	24	IMRS	5.01508	0.589475
41	D5	25	IMRS	5.37517	0.948438
41	D5	26	IMRS	5.82395	1.39608
41	D5	27	IMRS	6.28555	1.85655
41	D5	28	IMRS	6.70298	2.27284
41	D5	29	IMRS	7.05549	2.62421
41	D5	30	IMRS	7.34294	2.91052
41	D5	31	IMRS	7.57393	3.14038
41	D5	32	IMRS	7.78256	3.34787
41	D5	33	IMRS	7.93149	3.49567
41	D5	34	IMRS	8.04311	3.60615
41	D5	35	IMRS	8.13932	3.70122
41	D5	36	IMRS	8.2055	3.76627
41	D5	37	IMRS	8.24224	3.80187
41	D5	38	IMRS	8.28519	3.84369
41	D5	39	IMRS	8.33663	3.89399
41	D5	40	IMRS	8.37546	3.93169
42	D6	1	IMRS	4.49071	0.0109648
42	D6	2	IMRS	4.49131	0.0127798
42	D6	3	IMRS	4.4803	0.00299567
42	D6	4	IMRS	4.47439	-0.00169963
42	D6	5	IMRS	4.47644	0.00157158
42	D6	6	IMRS	4.47464	0.000993765
42	D6	7	IMRS	4.47459	0.00216213
42	D6	8	IMRS	4.45849	-0.0127213
42	D6	9	IMRS	4.46189	-0.00810253
42	D6	10	IMRS	4.47595	0.00718498
42	D6	11	IMRS	4.48037	0.0128232
42	D6	12	IMRS	4.46384	-0.00248744
42	D6	13	IMRS	4.46539	0.00028071
42	D6	14	IMRS	4.46203	-0.00186161
42	D6	15	IMRS	4.46153	-0.00113957
42	D6	16	IMRS	4.46591	0.00446004
42	D6	17	IMRS	4.48082	0.0205882
42	D6	18	IMRS	4.48531	0.026297
42	D6	19	IMRS	4.49159	0.0337963
42	D6	20	IMRS	4.52617	0.0695941
42	D6	21	IMRS	4.57694	0.121594
42	D6	22	IMRS	4.64639	0.192262
42	D6	23	IMRS	4.79943	0.34652
42	D6	24	IMRS	5.06827	0.616577
42	D6	25	IMRS	5.4353	0.984824
42	D6	26	IMRS	5.86289	1.41364
42	D6	27	IMRS	6.31719	1.86916
42	D6	28	IMRS	6.76105	2.31423
42	D6	29	IMRS	7.14466	2.69907
42	D6	30	IMRS	7.4456	3.00123
42	D6	31	IMRS	7.69269	3.24953
42	D6	32	IMRS	7.88651	3.44458
42	D6	33	IMRS	8.02905	3.58834
42	D6	34	IMRS	8.14332	3.70383
42	D6	35	IMRS	8.28564	3.84737
42	D6	36	IMRS	8.36934	3.93229
42	D6	37	IMRS	8.42151	3.98568
42	D6	38	IMRS	8.46819	4.03357
42	D6	39	IMRS	8.50401	4.07061
42	D6	40	IMRS	8.52181	4.08964
43	D7	1
43	D7	2
43	D7	3
43	D7	4
43	D7	5
43	D7	6
43	D7	7
43	D7	8
43	D7	9
43	D7	10
43	D7	11
43	D7	12
43	D7	13
43	D7	14
43	D7	15
43	D7	16
43	D7	17
43	D7	18
43	D7	19
43	D7	20
43	D7	21
43	D7	22
43	D7	23
43	D7	24
43	D7	25
43	D7	26
43	D7	27
43	D7	28
43	D7	29
43	D7	30
43	D7	31
43	D7	32
43	D7	33
43	D7	34
43	D7	35
43	D7	36
43	D7	37
43	D7	38
43	D7	39
43	D7	40
44	D8	1
44	D8	2
44	D8	3
44	D8	4
44	D8	5
44	D8	6
44	D8	7
44	D8	8
44	D8	9
44	D8	10
44	D8	11
44	D8	12
44	D8	13
44	D8	14
44	D8	15
44	D8	16
44	D8	17
44	D8	18
44	D8	19
44	D8	20
44	D8	21
44	D8	22
44	D8	23
44	D8	24
44	D8	25
44	D8	26
44	D8	27
44	D8	28
44	D8	29
44	D8	30
44	D8	31
44	D8	32
44	D8	33
44	D8	34
44	D8	35
44	D8	36
44	D8	37
44	D8	38
44	D8	39
44	D8	40
45	D9	1
45	D9	2
45	D9	3
45	D9	4
45	D9	5
45	D9	6
45	D9	7
45	D9	8
45	D9	9
45	D9	10
45	D9	11
45	D9	12
45	D9	13
45	D9	14
45	D9	15
45	D9	16
45	D9	17
45	D9	18
45	D9	19
45	D9	20
45	D9	21
45	D9	22
45	D9	23
45	D9	24
45	D9	25
45	D9	26
45	D9	27
45	D9	28
45	D9	29
45	D9	30
45	D9	31
45	D9	32
45	D9	33
45	D9	34
45	D9	35
45	D9	36
45	D9	37
45	D9	38
45	D9	39
45	D9	40
46	D10	1
46	D10	2
46	D10	3
46	D10	4
46	D10	5
46	D10	6
46	D10	7
46	D10	8
46	D10	9
46	D10	10
46	D10	11
46	D10	12
46	D10	13
46	D10	14
46	D10	15
46	D10	16
46	D10	17
46	D10	18
46	D10	19
46	D10	20
46	D10	21
46	D10	22
46	D10	23
46	D10	24
46	D10	25
46	D10	26
46	D10	27
46	D10	28
46	D10	29
46	D10	30
46	D10	31
46	D10	32
46	D10	33
46	D10	34
46	D10	35
46	D10	36
46	D10	37
46	D10	38
46	D10	39
46	D10	40
47	D11	1
47	D11	2
47	D11	3
47	D11	4
47	D11	5
47	D11	6
47	D11	7
47	D11	8
47	D11	9
47	D11	10
47	D11	11
47	D11	12
47	D11	13
47	D11	14
47	D11	15
47	D11	16
47	D11	17
47	D11	18
47	D11	19
47	D11	20
47	D11	21
47	D11	22
47	D11	23
47	D11	24
47	D11	25
47	D11	26
47	D11	27
47	D11	28
47	D11	29
47	D11	30
47	D11	31
47	D11	32
47	D11	33
47	D11	34
47	D11	35
47	D11	36
47	D11	37
47	D11	38
47	D11	39
47	D11	40
48	D12	1
48	D12	2
48	D12	3
48	D12	4
48	D12	5
48	D12	6
48	D12	7
48	D12	8
48	D12	9
48	D12	10
48	D12	11
48	D12	12
48	D12	13
48	D12	14
48	D12	15
48	D12	16
48	D12	17
48	D12	18
48	D12	19
48	D12	20
48	D12	21
48	D12	22
48	D12	23
48	D12	24
48	D12	25
48	D12	26
48	D12	27
48	D12	28
48	D12	29
48	D12	30
48	D12	31
48	D12	32
48	D12	33
48	D12	34
48	D12	35
48	D12	36
48	D12	37
48	D12	38
48	D12	39
48	D12	40
49	E1	1
49	E1	2
49	E1	3
49	E1	4
49	E1	5
49	E1	6
49	E1	7
49	E1	8
49	E1	9
49	E1	10
49	E1	11
49	E1	12
49	E1	13
49	E1	14
49	E1	15
49	E1	16
49	E1	17
49	E1	18
49	E1	19
49	E1	20
49	E1	21
49	E1	22
49	E1	23
49	E1	24
49	E1	25
49	E1	26
49	E1	27
49	E1	28
49	E1	29
49	E1	30
49	E1	31
49	E1	32
49	E1	33
49	E1	34
[truncated: 1,886 more rows]

## Sheet: Results
Block Type	96-Well 0.2-mL Block
Calibration Background is expired	Yes
Calibration Background performed on	10-09-2021
Calibration Pure Dye ABY is expired	Yes
Calibration Pure Dye ABY performed on	10-09-2021
Calibration Pure Dye CY5 is expired	Yes
Calibration Pure Dye CY5 performed on	10-09-2021
Calibration Pure Dye FAM is expired	Yes
Calibration Pure Dye FAM performed on	10-09-2021
Calibration Pure Dye JUN is expired	Yes
Calibration Pure Dye JUN performed on	10-09-2021
Calibration Pure Dye MUSTANG PURPLE is expired	Yes
Calibration Pure Dye MUSTANG PURPLE performed on	10-09-2021
Calibration Pure Dye NED is expired	Yes
Calibration Pure Dye NED performed on	10-09-2021
Calibration Pure Dye ROX is expired	Yes
Calibration Pure Dye ROX performed on	10-09-2021
Calibration Pure Dye SYBR is expired	Yes
Calibration Pure Dye SYBR performed on	10-09-2021
Calibration Pure Dye TAMRA is expired	Yes
Calibration Pure Dye TAMRA performed on	10-09-2021
Calibration Pure Dye VIC is expired	Yes
Calibration Pure Dye VIC performed on	10-09-2021
Calibration ROI is expired	Yes
Calibration ROI performed on	10-08-2021
Calibration Uniformity is expired	Yes
Calibration Uniformity performed on	10-08-2021
Chemistry	TAQMAN
Date Created	2023-12-19 22:37:23 PM EAT
Experiment Barcode
Experiment Comment
Experiment File Name	C:\Users\OMBENI\OneDrive\Desktop\BIOINFORMATICS\Eds 5.eds
Experiment Name	2023-09-05_101158
Experiment Run End Time	2023-10-19 12:53:40 PM EAT
Experiment Type	Standard Curve
Instrument Name	SATREPS_QS5
Instrument Serial Number	272529713
Instrument Type	QuantStudio™ 5 System
Passive Reference	ROX
Post-read Stage/Step
Pre-read Stage/Step
Quantification Cycle Method	Ct
Signal Smoothing On	true
Stage/ Cycle where Ct Analysis is performed	Stage2, Step2
User Name
Well	Well Position	Omit	Sample Name	Target Name	Task	Reporter	Quencher	CT	Ct Mean	Ct SD	Quantity	Quantity Mean	Quantity SD	Y-Intercept	R(superscript 2)	Slope	Efficiency	Automatic Ct Threshold	Ct Threshold	Automatic Baseline	Baseline Start	Baseline End	Amp Status	Comments	Cq Conf	HIGHSD
1	A1	FALSE	S. mansoni positive control	IMRS	STANDARD	FAM	None	13.4422	13.5022	0.0847819	10			0	0	0	-100	TRUE	0.317438	TRUE	3	8	Amp		0.96652	N
2	A2	FALSE	S. mansoni positive control	IMRS	STANDARD	FAM	None	13.5621	13.5022	0.0847819	10			0	0	0	-100	TRUE	0.317438	TRUE	3	9	Amp		0.973186	N
5	A5	FALSE	S. mansoni_IMRS pos 1	IMRS	UNKNOWN	FAM	None	30.2997	30.2524	0.06694	0			0	0	0	-100	TRUE	0.317438	TRUE	3	25	Amp		0.96125	N
6	A6	FALSE	S. mansoni_IMRS pos 1	IMRS	UNKNOWN	FAM	None	30.2051	30.2524	0.06694	0			0	0	0	-100	TRUE	0.317438	TRUE	3	24	Amp		0.974579	N
7	A7	FALSE	S. mansoni neg_IMRS pos2	IMRS	UNKNOWN	FAM	None	21.8729	22.0061	0.188366	0			0	0	0	-100	TRUE	0.317438	TRUE	3	16	Amp		0.982069	N
8	A8	FALSE	S. mansoni neg_IMRS pos2	IMRS	UNKNOWN	FAM	None	22.1393	22.0061	0.188366	0			0	0	0	-100	TRUE	0.317438	TRUE	3	16	Amp		0.970271	N
17	B5	FALSE	Snail sample 1	IMRS	UNKNOWN	FAM	None	25.9801	25.9701	0.0141492	0			0	0	0	-100	TRUE	0.317438	TRUE	3	18	Amp		0.984079	N
18	B6	FALSE	Snail sample 1	IMRS	UNKNOWN	FAM	None	25.9601	25.9701	0.0141492	0			0	0	0	-100	TRUE	0.317438	TRUE	3	19	Amp		0.977245	N
19	B7	FALSE	S. mansoni neg, IMRS pos 3	IMRS	UNKNOWN	FAM	None	30.5109	30.6027	0.129838	0			0	0	0	-100	TRUE	0.317438	TRUE	3	25	Amp		0.971451	N
20	B8	FALSE	S. mansoni neg, IMRS pos 3	IMRS	UNKNOWN	FAM	None	30.6945	30.6027	0.129838	0			0	0	0	-100	TRUE	0.317438	TRUE	3	24	Amp		0.966146	N
29	C5	FALSE	Snail sample 2	IMRS	UNKNOWN	FAM	None	21.5747	21.5529	0.0308205	0			0	0	0	-100	TRUE	0.317438	TRUE	3	14	Amp		0.980223	N
30	C6	FALSE	Snail sample 2	IMRS	UNKNOWN	FAM	None	21.5311	21.5529	0.0308205	0			0	0	0	-100	TRUE	0.317438	TRUE	3	16	Amp		0.975963	N
41	D5	FALSE	Snail sample 3	IMRS	UNKNOWN	FAM	None	22.9154	22.8646	0.0719585	0			0	0	0	-100	TRUE	0.317438	TRUE	3	17	Amp		0.979299	N
42	D6	FALSE	Snail sample 3	IMRS	UNKNOWN	FAM	None	22.8137	22.8646	0.0719585	0			0	0	0	-100	TRUE	0.317438	TRUE	3	15	Amp		0.985286	N
53	E5	FALSE	Snail sample 4	IMRS	UNKNOWN	FAM	None	24.7295	24.2603	0.663526	0			0	0	0	-100	TRUE	0.317438	TRUE	3	18	Amp		0.988281	Y
54	E6	FALSE	Snail sample 4	IMRS	UNKNOWN	FAM	None	23.7912	24.2603	0.663526	0			0	0	0	-100	TRUE	0.317438	TRUE	3	18	Amp		0.980889	Y
65	F5	FALSE	Snail sample 5	IMRS	UNKNOWN	FAM	None	26.0207	25.9197	0.142914	0			0	0	0	-100	TRUE	0.317438	TRUE	3	21	Amp		0.979318	N
66	F6	FALSE	Snail sample 5	IMRS	UNKNOWN	FAM	None	25.8186	25.9197	0.142914	0			0	0	0	-100	TRUE	0.317438	TRUE	3	18	Amp		0.974922	N
77	G5	FALSE	Snail sample 6	IMRS	UNKNOWN	FAM	None	21.2932	21.1284	0.233003	0			0	0	0	-100	TRUE	0.317438	TRUE	3	15	Amp		0.977233	N
78	G6	FALSE	Snail sample 6	IMRS	UNKNOWN	FAM	None	20.9636	21.1284	0.233003	0			0	0	0	-100	TRUE	0.317438	TRUE	3	13	Amp		0.969548	N
85	H1	FALSE	ntc	IMRS	NTC	FAM	None	Undetermined						0	0	0	-100	TRUE	0.317438	TRUE	3	27	No Amp		0	N
86	H2	FALSE	ntc	IMRS	NTC	FAM	None	38.7384						0	0	0	-100	TRUE	0.317438	TRUE	3	31	Inconclusive		0.283152	N
89	H5	FALSE	Snail sample 7	IMRS	UNKNOWN	FAM	None	18.3323	18.346	0.0193849	0			0	0	0	-100	TRUE	0.317438	TRUE	3	11	Amp		0.977316	N
90	H6	FALSE	Snail sample 7	IMRS	UNKNOWN	FAM	None	18.3597	18.346	0.0193849	0			0	0	0	-100	TRUE	0.317438	TRUE	3	12	Amp		0.986168	N
