# Supplementary material for: Development of a rapid and highly sensitive nucleic acid-based diagnostic test for schistosomes, leveraging on identical multi-repeat sequences
Source: Front Parasitol. 2024 Mar 14;3:1361493. doi: 10.3389/fpara.2024.1361493 (PMC11731689; doi:10.3389/fpara.2024.1361493)
Supplement: Supplementary file 7 [file Table_6.xls]

## Sheet: Sample Setup
Block Type	96-Well 0.2-mL Block
Calibration Background is expired	Yes
Calibration Background performed on	10-09-2021
Calibration Pure Dye ABY is expired	Yes
Calibration Pure Dye ABY performed on	10-09-2021
Calibration Pure Dye CY5 is expired	Yes
Calibration Pure Dye CY5 performed on	10-09-2021
Calibration Pure Dye FAM is expired	Yes
Calibration Pure Dye FAM performed on	10-09-2021
Calibration Pure Dye JUN is expired	Yes
Calibration Pure Dye JUN performed on	10-09-2021
Calibration Pure Dye MUSTANG PURPLE is expired	Yes
Calibration Pure Dye MUSTANG PURPLE performed on	10-09-2021
Calibration Pure Dye NED is expired	Yes
Calibration Pure Dye NED performed on	10-09-2021
Calibration Pure Dye ROX is expired	Yes
Calibration Pure Dye ROX performed on	10-09-2021
Calibration Pure Dye SYBR is expired	Yes
Calibration Pure Dye SYBR performed on	10-09-2021
Calibration Pure Dye TAMRA is expired	Yes
Calibration Pure Dye TAMRA performed on	10-09-2021
Calibration Pure Dye VIC is expired	Yes
Calibration Pure Dye VIC performed on	10-09-2021
Calibration ROI is expired	Yes
Calibration ROI performed on	10-08-2021
Calibration Uniformity is expired	Yes
Calibration Uniformity performed on	10-08-2021
Chemistry	TAQMAN
Date Created	2023-12-19 22:39:49 PM EAT
Experiment Barcode
Experiment Comment
Experiment File Name	C:\Users\OMBENI\OneDrive\Desktop\2023-09-05_101159-final.eds
Experiment Name	2023-09-05_101157
Experiment Run End Time	2023-12-18 15:31:27 PM EAT
Experiment Type	Standard Curve
Instrument Name	SATREPS_QS5
Instrument Serial Number	272529713
Instrument Type	QuantStudio™ 5 System
Passive Reference	ROX
Post-read Stage/Step
Pre-read Stage/Step
Quantification Cycle Method	Ct
Signal Smoothing On	true
Stage/ Cycle where Ct Analysis is performed	Stage2, Step2
User Name
Well	Well Position	Sample Name	Sample Color	Biogroup Name	Biogroup Color	Target Name	Target Color	Task	Reporter	Quencher	Quantity	Comments
1	A1	Neg snail 1	RGB(0,139,69)			IMRS	RGB(176,23,31)	UNKNOWN	FAM	None
2	A2	Neg snail 1	RGB(0,139,69)			IMRS	RGB(176,23,31)	UNKNOWN	FAM	None
3	A3
4	A4
5	A5	neg snail 9	RGB(238,238,0)			IMRS	RGB(176,23,31)	UNKNOWN	FAM	None
6	A6	neg snail 9	RGB(238,238,0)			IMRS	RGB(176,23,31)	UNKNOWN	FAM	None
7	A7
8	A8
9	A9
10	A10
11	A11	pos	RGB(238,44,44)			IMRS	RGB(176,23,31)	STANDARD	FAM	None	10
12	A12	pos	RGB(238,44,44)			IMRS	RGB(176,23,31)	STANDARD	FAM	None	10
13	B1	Neg snail 2	RGB(255,127,0)			IMRS	RGB(176,23,31)	UNKNOWN	FAM	None
14	B2	Neg snail 2	RGB(255,127,0)			IMRS	RGB(176,23,31)	UNKNOWN	FAM	None
15	B3
16	B4
17	B5
18	B6
19	B7
20	B8
21	B9
22	B10
23	B11
24	B12
25	C1	Neg snail 3	RGB(139,137,112)			IMRS	RGB(176,23,31)	UNKNOWN	FAM	None
26	C2	Neg snail 3	RGB(139,137,112)			IMRS	RGB(176,23,31)	UNKNOWN	FAM	None
27	C3
28	C4
29	C5
30	C6
31	C7
32	C8
33	C9
34	C10
35	C11
36	C12
37	D1	Neg snail 4	RGB(238,121,66)			IMRS	RGB(176,23,31)	UNKNOWN	FAM	None
38	D2	Neg snail 4	RGB(238,121,66)			IMRS	RGB(176,23,31)	UNKNOWN	FAM	None
39	D3
40	D4
41	D5
42	D6
43	D7
44	D8
45	D9
46	D10
47	D11
48	D12
49	E1	Neg snail 5	RGB(142,56,142)			IMRS	RGB(176,23,31)	UNKNOWN	FAM	None
50	E2	Neg snail 5	RGB(142,56,142)			IMRS	RGB(176,23,31)	UNKNOWN	FAM	None
51	E3
52	E4
53	E5	450_1	RGB(142,142,56)			IMRS	RGB(176,23,31)	UNKNOWN	FAM	None
54	E6	450_1	RGB(142,142,56)			IMRS	RGB(176,23,31)	UNKNOWN	FAM	None
55	E7
56	E8
57	E9
58	E10
59	E11
60	E12
61	F1	Neg snail 6	RGB(198,113,113)			IMRS	RGB(176,23,31)	UNKNOWN	FAM	None
62	F2	Neg snail 6	RGB(198,113,113)			IMRS	RGB(176,23,31)	UNKNOWN	FAM	None
63	F3
64	F4
65	F5	450_2	RGB(238,44,44)			IMRS	RGB(176,23,31)	UNKNOWN	FAM	None
66	F6	450_2	RGB(238,44,44)			IMRS	RGB(176,23,31)	UNKNOWN	FAM	None
67	F7
68	F8
69	F9
70	F10
71	F11
72	F12
73	G1	Neg snail 7	RGB(0,245,255)			IMRS	RGB(176,23,31)	UNKNOWN	FAM	None
74	G2	Neg snail 7	RGB(0,245,255)			IMRS	RGB(176,23,31)	UNKNOWN	FAM	None
75	G3
76	G4
77	G5	500_1	RGB(51,161,201)			IMRS	RGB(176,23,31)	UNKNOWN	FAM	None
78	G6	500_1	RGB(51,161,201)			IMRS	RGB(176,23,31)	UNKNOWN	FAM	None
79	G7
80	G8
81	G9
82	G10
83	G11
84	G12
85	H1	neg snail 8	RGB(238,220,130)			IMRS	RGB(176,23,31)	UNKNOWN	FAM	None
86	H2	neg snail 8	RGB(238,220,130)			IMRS	RGB(176,23,31)	UNKNOWN	FAM	None
87	H3
88	H4
89	H5	500_2	RGB(238,18,137)			IMRS	RGB(176,23,31)	UNKNOWN	FAM	None
90	H6	500_2	RGB(238,18,137)			IMRS	RGB(176,23,31)	UNKNOWN	FAM	None
91	H7
92	H8
93	H9
94	H10
95	H11					IMRS	RGB(176,23,31)	NTC	FAM	None
96	H12					IMRS	RGB(176,23,31)	NTC	FAM	None

## Sheet: Amplification Data
Block Type	96-Well 0.2-mL Block
Calibration Background is expired	Yes
Calibration Background performed on	10-09-2021
Calibration Pure Dye ABY is expired	Yes
Calibration Pure Dye ABY performed on	10-09-2021
Calibration Pure Dye CY5 is expired	Yes
Calibration Pure Dye CY5 performed on	10-09-2021
Calibration Pure Dye FAM is expired	Yes
Calibration Pure Dye FAM performed on	10-09-2021
Calibration Pure Dye JUN is expired	Yes
Calibration Pure Dye JUN performed on	10-09-2021
Calibration Pure Dye MUSTANG PURPLE is expired	Yes
Calibration Pure Dye MUSTANG PURPLE performed on	10-09-2021
Calibration Pure Dye NED is expired	Yes
Calibration Pure Dye NED performed on	10-09-2021
Calibration Pure Dye ROX is expired	Yes
Calibration Pure Dye ROX performed on	10-09-2021
Calibration Pure Dye SYBR is expired	Yes
Calibration Pure Dye SYBR performed on	10-09-2021
Calibration Pure Dye TAMRA is expired	Yes
Calibration Pure Dye TAMRA performed on	10-09-2021
Calibration Pure Dye VIC is expired	Yes
Calibration Pure Dye VIC performed on	10-09-2021
Calibration ROI is expired	Yes
Calibration ROI performed on	10-08-2021
Calibration Uniformity is expired	Yes
Calibration Uniformity performed on	10-08-2021
Chemistry	TAQMAN
Date Created	2023-12-19 22:39:49 PM EAT
Experiment Barcode
Experiment Comment
Experiment File Name	C:\Users\OMBENI\OneDrive\Desktop\2023-09-05_101159-final.eds
Experiment Name	2023-09-05_101157
Experiment Run End Time	2023-12-18 15:31:27 PM EAT
Experiment Type	Standard Curve
Instrument Name	SATREPS_QS5
Instrument Serial Number	272529713
Instrument Type	QuantStudio™ 5 System
Passive Reference	ROX
Post-read Stage/Step
Pre-read Stage/Step
Quantification Cycle Method	Ct
Signal Smoothing On	true
Stage/ Cycle where Ct Analysis is performed	Stage2, Step2
User Name
Well	Well Position	Cycle	Target Name	Rn	Delta Rn
1	A1	1	IMRS	5.31947	0.0305935
1	A1	2	IMRS	5.3199	0.0284151
1	A1	3	IMRS	5.31141	0.0173213
1	A1	4	IMRS	5.30275	0.00604917
1	A1	5	IMRS	5.3253	0.0259946
1	A1	6	IMRS	5.33675	0.0348312
1	A1	7	IMRS	5.30477	0.000244556
1	A1	8	IMRS	5.29014	-0.0169876
1	A1	9	IMRS	5.29879	-0.0109486
1	A1	10	IMRS	5.31306	0.000712733
1	A1	11	IMRS	5.31027	-0.00468572
1	A1	12	IMRS	5.32212	0.00455376
1	A1	13	IMRS	5.32816	0.00798585
1	A1	14	IMRS	5.30402	-0.0187649
1	A1	15	IMRS	5.28065	-0.0447408
1	A1	16	IMRS	5.29232	-0.0356744
1	A1	17	IMRS	5.31898	-0.011631
1	A1	18	IMRS	5.33096	-0.00225229
1	A1	19	IMRS	5.3293	-0.00652016
1	A1	20	IMRS	5.33634	-0.00209482
1	A1	21	IMRS	5.33524	-0.00580337
1	A1	22	IMRS	5.34087	-0.00277945
1	A1	23	IMRS	5.35255	0.00629314
1	A1	24	IMRS	5.35993	0.0110585
1	A1	25	IMRS	5.36357	0.0120997
1	A1	26	IMRS	5.35869	0.00460506
1	A1	27	IMRS	5.34193	-0.0147633
1	A1	28	IMRS	5.35674	-0.00256503
1	A1	29	IMRS	5.3849	0.0229861
1	A1	30	IMRS	5.38757	0.0230484
1	A1	31	IMRS	5.36955	0.00242738
1	A1	32	IMRS	5.38744	0.0177103
1	A1	33	IMRS	5.43538	0.0630383
1	A1	34	IMRS	5.50042	0.125471
1	A1	35	IMRS	5.61119	0.233628
1	A1	36	IMRS	5.8285	0.448336
1	A1	37	IMRS	6.18992	0.807147
1	A1	38	IMRS	6.65532	1.26993
1	A1	39	IMRS	7.15664	1.76865
1	A1	40	IMRS	7.5904	2.1998
2	A2	1	IMRS	5.49672	-0.0163008
2	A2	2	IMRS	5.51073	-0.00211928
2	A2	3	IMRS	5.51737	0.00470229
2	A2	4	IMRS	5.52395	0.0114585
2	A2	5	IMRS	5.52759	0.015277
2	A2	6	IMRS	5.51383	0.00169183
2	A2	7	IMRS	5.50217	-0.00978665
2	A2	8	IMRS	5.51801	0.00623549
2	A2	9	IMRS	5.52667	0.0150727
2	A2	10	IMRS	5.51538	0.003958
2	A2	11	IMRS	5.50238	-0.00886708
2	A2	12	IMRS	5.51886	0.00779355
2	A2	13	IMRS	5.51009	-0.000798164
2	A2	14	IMRS	5.49298	-0.0177374
2	A2	15	IMRS	5.48832	-0.022213
2	A2	16	IMRS	5.48384	-0.0265185
2	A2	17	IMRS	5.48902	-0.0211579
2	A2	18	IMRS	5.50612	-0.0038817
2	A2	19	IMRS	5.52216	0.0123379
2	A2	20	IMRS	5.52593	0.0162803
2	A2	21	IMRS	5.51389	0.00441794
2	A2	22	IMRS	5.50832	-0.000973719
2	A2	23	IMRS	5.48523	-0.0238829
2	A2	24	IMRS	5.497	-0.0119325
2	A2	25	IMRS	5.51264	0.00388268
2	A2	26	IMRS	5.51213	0.00355313
2	A2	27	IMRS	5.51423	0.00582758
2	A2	28	IMRS	5.5266	0.0183745
2	A2	29	IMRS	5.52493	0.0168863
2	A2	30	IMRS	5.52885	0.0209803
2	A2	31	IMRS	5.54625	0.0385593
2	A2	32	IMRS	5.58801	0.0804947
2	A2	33	IMRS	5.63759	0.130252
2	A2	34	IMRS	5.7074	0.20024
2	A2	35	IMRS	5.88044	0.37346
2	A2	36	IMRS	6.14983	0.643025
2	A2	37	IMRS	6.53016	1.02353
2	A2	38	IMRS	7.03064	1.52419
2	A2	39	IMRS	7.53467	2.02841
2	A2	40	IMRS	7.93008	2.42399
3	A3	1
3	A3	2
3	A3	3
3	A3	4
3	A3	5
3	A3	6
3	A3	7
3	A3	8
3	A3	9
3	A3	10
3	A3	11
3	A3	12
3	A3	13
3	A3	14
3	A3	15
3	A3	16
3	A3	17
3	A3	18
3	A3	19
3	A3	20
3	A3	21
3	A3	22
3	A3	23
3	A3	24
3	A3	25
3	A3	26
3	A3	27
3	A3	28
3	A3	29
3	A3	30
3	A3	31
3	A3	32
3	A3	33
3	A3	34
3	A3	35
3	A3	36
3	A3	37
3	A3	38
3	A3	39
3	A3	40
4	A4	1
4	A4	2
4	A4	3
4	A4	4
4	A4	5
4	A4	6
4	A4	7
4	A4	8
4	A4	9
4	A4	10
4	A4	11
4	A4	12
4	A4	13
4	A4	14
4	A4	15
4	A4	16
4	A4	17
4	A4	18
4	A4	19
4	A4	20
4	A4	21
4	A4	22
4	A4	23
4	A4	24
4	A4	25
4	A4	26
4	A4	27
4	A4	28
4	A4	29
4	A4	30
4	A4	31
4	A4	32
4	A4	33
4	A4	34
4	A4	35
4	A4	36
4	A4	37
4	A4	38
4	A4	39
4	A4	40
5	A5	1	IMRS	5.42069	-0.0133351
5	A5	2	IMRS	5.41923	-0.0162832
5	A5	3	IMRS	5.42556	-0.0114226
5	A5	4	IMRS	5.42682	-0.0116479
5	A5	5	IMRS	5.45953	0.0195832
5	A5	6	IMRS	5.46862	0.0272023
5	A5	7	IMRS	5.44959	0.00669088
5	A5	8	IMRS	5.45249	0.00810919
5	A5	9	IMRS	5.46589	0.0200313
5	A5	10	IMRS	5.47145	0.0241113
5	A5	11	IMRS	5.45499	0.00617096
5	A5	12	IMRS	5.42332	-0.0269695
5	A5	13	IMRS	5.41789	-0.0338806
5	A5	14	IMRS	5.42307	-0.0301839
5	A5	15	IMRS	5.43088	-0.0238475
5	A5	16	IMRS	5.44055	-0.015661
5	A5	17	IMRS	5.45636	-0.00132326
5	A5	18	IMRS	5.46793	0.008763
5	A5	19	IMRS	5.45412	-0.00652039
5	A5	20	IMRS	5.44352	-0.0186023
5	A5	21	IMRS	5.47398	0.010381
5	A5	22	IMRS	5.48501	0.0199361
5	A5	23	IMRS	5.47566	0.00909873
5	A5	24	IMRS	5.46639	-0.00164183
5	A5	25	IMRS	5.48273	0.0132195
5	A5	26	IMRS	5.48266	0.0116723
5	A5	27	IMRS	5.46698	-0.0054855
5	A5	28	IMRS	5.47617	0.00221657
5	A5	29	IMRS	5.48964	0.0142097
5	A5	30	IMRS	5.52054	0.0436346
5	A5	31	IMRS	5.54201	0.0636305
5	A5	32	IMRS	5.54907	0.069212
5	A5	33	IMRS	5.59533	0.113985
5	A5	34	IMRS	5.6847	0.201876
5	A5	35	IMRS	5.8527	0.368399
5	A5	36	IMRS	6.17556	0.689787
5	A5	37	IMRS	6.61087	1.12362
5	A5	38	IMRS	7.15185	1.66311
5	A5	39	IMRS	7.71711	2.2269
5	A5	40	IMRS	8.14411	2.65242
6	A6	1	IMRS	5.45031	-0.0166006
6	A6	2	IMRS	5.46033	-0.00745801
6	A6	3	IMRS	5.48501	0.0163445
6	A6	4	IMRS	5.49555	0.0260093
6	A6	5	IMRS	5.49102	0.0206017
6	A6	6	IMRS	5.48051	0.00921885
6	A6	7	IMRS	5.47038	-0.00178824
6	A6	8	IMRS	5.46034	-0.0127033
6	A6	9	IMRS	5.46222	-0.0116993
6	A6	10	IMRS	5.45599	-0.0188111
6	A6	11	IMRS	5.46303	-0.0126497
6	A6	12	IMRS	5.4772	0.000648097
6	A6	13	IMRS	5.48092	0.00349409
6	A6	14	IMRS	5.46406	-0.0142474
6	A6	15	IMRS	5.46422	-0.0149557
6	A6	16	IMRS	5.46443	-0.0156216
6	A6	17	IMRS	5.46296	-0.0179741
6	A6	18	IMRS	5.50069	0.0188799
6	A6	19	IMRS	5.50347	0.0207865
6	A6	20	IMRS	5.47953	-0.00403407
6	A6	21	IMRS	5.46227	-0.0221661
6	A6	22	IMRS	5.4652	-0.0201135
6	A6	23	IMRS	5.4787	-0.00749094
6	A6	24	IMRS	5.49062	0.00355426
6	A6	25	IMRS	5.50901	0.0210687
6	A6	26	IMRS	5.5085	0.0196809
6	A6	27	IMRS	5.47617	-0.0135206
6	A6	28	IMRS	5.48037	-0.0102011
6	A6	29	IMRS	5.5076	0.0161539
6	A6	30	IMRS	5.51386	0.0215362
6	A6	31	IMRS	5.51808	0.0248838
6	A6	32	IMRS	5.53869	0.0446141
6	A6	33	IMRS	5.54936	0.0544067
6	A6	34	IMRS	5.61395	0.118126
6	A6	35	IMRS	5.74893	0.25223
6	A6	36	IMRS	5.95714	0.459556
6	A6	37	IMRS	6.27901	0.780549
6	A6	38	IMRS	6.70766	1.20833
6	A6	39	IMRS	7.16864	1.66843
6	A6	40	IMRS	7.58391	2.08283
7	A7	1
7	A7	2
7	A7	3
7	A7	4
7	A7	5
7	A7	6
7	A7	7
7	A7	8
7	A7	9
7	A7	10
7	A7	11
7	A7	12
7	A7	13
7	A7	14
7	A7	15
7	A7	16
7	A7	17
7	A7	18
7	A7	19
7	A7	20
7	A7	21
7	A7	22
7	A7	23
7	A7	24
7	A7	25
7	A7	26
7	A7	27
7	A7	28
7	A7	29
7	A7	30
7	A7	31
7	A7	32
7	A7	33
7	A7	34
7	A7	35
7	A7	36
7	A7	37
7	A7	38
7	A7	39
7	A7	40
8	A8	1
8	A8	2
8	A8	3
8	A8	4
8	A8	5
8	A8	6
8	A8	7
8	A8	8
8	A8	9
8	A8	10
8	A8	11
8	A8	12
8	A8	13
8	A8	14
8	A8	15
8	A8	16
8	A8	17
8	A8	18
8	A8	19
8	A8	20
8	A8	21
8	A8	22
8	A8	23
8	A8	24
8	A8	25
8	A8	26
8	A8	27
8	A8	28
8	A8	29
8	A8	30
8	A8	31
8	A8	32
8	A8	33
8	A8	34
8	A8	35
8	A8	36
8	A8	37
8	A8	38
8	A8	39
8	A8	40
9	A9	1
9	A9	2
9	A9	3
9	A9	4
9	A9	5
9	A9	6
9	A9	7
9	A9	8
9	A9	9
9	A9	10
9	A9	11
9	A9	12
9	A9	13
9	A9	14
9	A9	15
9	A9	16
9	A9	17
9	A9	18
9	A9	19
9	A9	20
9	A9	21
9	A9	22
9	A9	23
9	A9	24
9	A9	25
9	A9	26
9	A9	27
9	A9	28
9	A9	29
9	A9	30
9	A9	31
9	A9	32
9	A9	33
9	A9	34
9	A9	35
9	A9	36
9	A9	37
9	A9	38
9	A9	39
9	A9	40
10	A10	1
10	A10	2
10	A10	3
10	A10	4
10	A10	5
10	A10	6
10	A10	7
10	A10	8
10	A10	9
10	A10	10
10	A10	11
10	A10	12
10	A10	13
10	A10	14
10	A10	15
10	A10	16
10	A10	17
10	A10	18
10	A10	19
10	A10	20
10	A10	21
10	A10	22
10	A10	23
10	A10	24
10	A10	25
10	A10	26
10	A10	27
10	A10	28
10	A10	29
10	A10	30
10	A10	31
10	A10	32
10	A10	33
10	A10	34
10	A10	35
10	A10	36
10	A10	37
10	A10	38
10	A10	39
10	A10	40
11	A11	1	IMRS	5.2583	-0.0190093
11	A11	2	IMRS	5.26314	-0.0180745
11	A11	3	IMRS	5.2755	-0.00961188
11	A11	4	IMRS	5.29162	0.00260918
11	A11	5	IMRS	5.30014	0.00722708
11	A11	6	IMRS	5.29764	0.000829084
11	A11	7	IMRS	5.30653	0.00581462
11	A11	8	IMRS	5.30622	0.00160054
11	A11	9	IMRS	5.30005	-0.00846863
11	A11	10	IMRS	5.30936	-0.00305918
11	A11	11	IMRS	5.33612	0.0198015
11	A11	12	IMRS	5.39102	0.0708004
11	A11	13	IMRS	5.49298	0.16886
11	A11	14	IMRS	5.67178	0.34376
11	A11	15	IMRS	5.97502	0.643098
11	A11	16	IMRS	6.4332	1.09738
11	A11	17	IMRS	6.98949	1.64977
11	A11	18	IMRS	7.61803	2.27441
11	A11	19	IMRS	8.2142	2.86668
11	A11	20	IMRS	8.75098	3.39956
11	A11	21	IMRS	9.20511	3.84979
11	A11	22	IMRS	9.56172	4.2025
11	A11	23	IMRS	9.88244	4.51932
11	A11	24	IMRS	10.1612	4.79423
11	A11	25	IMRS	10.4111	5.04014
11	A11	26	IMRS	10.6286	5.25379
11	A11	27	IMRS	10.8462	5.46748
11	A11	28	IMRS	11.0044	5.62173
11	A11	29	IMRS	11.1476	5.76112
11	A11	30	IMRS	11.2633	5.87284
11	A11	31	IMRS	11.3579	5.96358
11	A11	32	IMRS	11.4226	6.02437
11	A11	33	IMRS	11.4906	6.08847
11	A11	34	IMRS	11.5424	6.13633
11	A11	35	IMRS	11.5999	6.18995
11	A11	36	IMRS	11.6628	6.24898
11	A11	37	IMRS	11.7355	6.31774
11	A11	38	IMRS	11.7625	6.34088
11	A11	39	IMRS	11.7748	6.34924
11	A11	40	IMRS	11.7825	6.35305
12	A12	1	IMRS	5.17721	0.0111976
12	A12	2	IMRS	5.18072	0.00794407
12	A12	3	IMRS	5.17373	-0.00579894
12	A12	4	IMRS	5.18512	-0.00117561
12	A12	5	IMRS	5.19643	0.00337858
12	A12	6	IMRS	5.20622	0.00640832
12	A12	7	IMRS	5.2044	-0.0021777
12	A12	8	IMRS	5.21731	0.00396722
12	A12	9	IMRS	5.22382	0.0037187
12	A12	10	IMRS	5.21854	-0.00832057
12	A12	11	IMRS	5.23337	-0.000256862
12	A12	12	IMRS	5.24598	0.00559718
12	A12	13	IMRS	5.33212	0.0849733
12	A12	14	IMRS	5.4785	0.224597
12	A12	15	IMRS	5.7223	0.461633
12	A12	16	IMRS	6.1091	0.841676
12	A12	17	IMRS	6.64633	1.37214
12	A12	18	IMRS	7.26988	1.98892
12	A12	19	IMRS	7.85741	2.5697
12	A12	20	IMRS	8.37898	3.08451
12	A12	21	IMRS	8.8386	3.53736
12	A12	22	IMRS	9.20958	3.90158
12	A12	23	IMRS	9.51703	4.20228
12	A12	24	IMRS	9.82159	4.50007
12	A12	25	IMRS	10.099	4.7707
12	A12	26	IMRS	10.3066	4.9716
12	A12	27	IMRS	10.4753	5.13346
12	A12	28	IMRS	10.6281	5.2795
12	A12	29	IMRS	10.7552	5.39993
12	A12	30	IMRS	10.8818	5.51973
12	A12	31	IMRS	11.0003	5.63146
12	A12	32	IMRS	11.0866	5.71104
12	A12	33	IMRS	11.1398	5.75741
12	A12	34	IMRS	11.2183	5.82917
12	A12	35	IMRS	11.3212	5.92528
12	A12	36	IMRS	11.3739	5.97125
12	A12	37	IMRS	11.4128	6.00337
12	A12	38	IMRS	11.4544	6.03824
12	A12	39	IMRS	11.5218	6.09884
12	A12	40	IMRS	11.5666	6.13686
13	B1	1	IMRS	5.40469	-0.0132927
13	B1	2	IMRS	5.41266	-0.00657845
13	B1	3	IMRS	5.42539	0.00488842
13	B1	4	IMRS	5.44127	0.0195096
13	B1	5	IMRS	5.44174	0.0187236
13	B1	6	IMRS	5.44122	0.016944
13	B1	7	IMRS	5.43083	0.0052971
13	B1	8	IMRS	5.41352	-0.013271
13	B1	9	IMRS	5.42084	-0.0072139
13	B1	10	IMRS	5.42125	-0.0080623
13	B1	11	IMRS	5.41943	-0.0111323
13	B1	12	IMRS	5.44232	0.0105012
13	B1	13	IMRS	5.4428	0.00972244
13	B1	14	IMRS	5.42024	-0.0140971
13	B1	15	IMRS	5.40594	-0.0296536
13	B1	16	IMRS	5.41133	-0.0255219
13	B1	17	IMRS	5.41761	-0.0205023
13	B1	18	IMRS	5.42946	-0.00991618
13	B1	19	IMRS	5.43899	-0.00164269
13	B1	20	IMRS	5.44471	0.00282134
13	B1	21	IMRS	5.44591	0.00276735
13	B1	22	IMRS	5.44049	-0.00391277
13	B1	23	IMRS	5.43198	-0.0136799
13	B1	24	IMRS	5.45958	0.0126628
13	B1	25	IMRS	5.47251	0.0243328
13	B1	26	IMRS	5.46729	0.0178573
13	B1	27	IMRS	5.46234	0.0116416
13	B1	28	IMRS	5.46243	0.0104742
13	B1	29	IMRS	5.45956	0.00635275
13	B1	30	IMRS	5.43858	-0.0158904
13	B1	31	IMRS	5.44479	-0.0109343
13	B1	32	IMRS	5.48148	0.0244946
13	B1	33	IMRS	5.52733	0.0690883
13	B1	34	IMRS	5.61601	0.156514
13	B1	35	IMRS	5.75917	0.298414
13	B1	36	IMRS	5.99683	0.53481
13	B1	37	IMRS	6.36552	0.902248
13	B1	38	IMRS	6.83064	1.36611
13	B1	39	IMRS	7.28519	1.8194
13	B1	40	IMRS	7.64179	2.17474
14	B2	1	IMRS	5.48596	0.0257072
14	B2	2	IMRS	5.48181	0.0190654
14	B2	3	IMRS	5.47488	0.00964755
14	B2	4	IMRS	5.46781	8.47067e-05
14	B2	5	IMRS	5.47555	0.00533862
14	B2	6	IMRS	5.48247	0.00976761
14	B2	7	IMRS	5.4796	0.00440571
14	B2	8	IMRS	5.4796	0.00191436
14	B2	9	IMRS	5.4629	-0.017283
14	B2	10	IMRS	5.47533	-0.00733794
14	B2	11	IMRS	5.49152	0.00635886
14	B2	12	IMRS	5.48184	-0.00581276
14	B2	13	IMRS	5.48619	-0.00395822
14	B2	14	IMRS	5.49237	-0.000263558
14	B2	15	IMRS	5.48876	-0.00636552
14	B2	16	IMRS	5.49699	-0.000634763
14	B2	17	IMRS	5.51063	0.0105214
14	B2	18	IMRS	5.51726	0.0146524
14	B2	19	IMRS	5.51131	0.00621443
14	B2	20	IMRS	5.50614	-0.0014425
14	B2	21	IMRS	5.4988	-0.011281
14	B2	22	IMRS	5.5099	-0.00266438
14	B2	23	IMRS	5.51918	0.00412018
14	B2	24	IMRS	5.50007	-0.0174842
14	B2	25	IMRS	5.49396	-0.0260862
14	B2	26	IMRS	5.50573	-0.0168059
14	B2	27	IMRS	5.51145	-0.0135714
14	B2	28	IMRS	5.52103	-0.006485
14	B2	29	IMRS	5.54021	0.0101982
14	B2	30	IMRS	5.55563	0.0231268
14	B2	31	IMRS	5.56612	0.0311254
14	B2	32	IMRS	5.57007	0.0325909
14	B2	33	IMRS	5.62582	0.0858432
14	B2	34	IMRS	5.72302	0.18056
14	B2	35	IMRS	5.89983	0.354876
14	B2	36	IMRS	6.21442	0.666968
14	B2	37	IMRS	6.64349	1.09355
14	B2	38	IMRS	7.163	1.61057
14	B2	39	IMRS	7.69355	2.13863
14	B2	40	IMRS	8.10296	2.54555
15	B3	1
15	B3	2
15	B3	3
15	B3	4
15	B3	5
15	B3	6
15	B3	7
15	B3	8
15	B3	9
15	B3	10
15	B3	11
15	B3	12
15	B3	13
15	B3	14
15	B3	15
15	B3	16
15	B3	17
15	B3	18
15	B3	19
15	B3	20
15	B3	21
15	B3	22
15	B3	23
15	B3	24
15	B3	25
15	B3	26
15	B3	27
15	B3	28
15	B3	29
15	B3	30
15	B3	31
15	B3	32
15	B3	33
15	B3	34
15	B3	35
15	B3	36
15	B3	37
15	B3	38
15	B3	39
15	B3	40
16	B4	1
16	B4	2
16	B4	3
16	B4	4
16	B4	5
16	B4	6
16	B4	7
16	B4	8
16	B4	9
16	B4	10
16	B4	11
16	B4	12
16	B4	13
16	B4	14
16	B4	15
16	B4	16
16	B4	17
16	B4	18
16	B4	19
16	B4	20
16	B4	21
16	B4	22
16	B4	23
16	B4	24
16	B4	25
16	B4	26
16	B4	27
16	B4	28
16	B4	29
16	B4	30
16	B4	31
16	B4	32
16	B4	33
16	B4	34
16	B4	35
16	B4	36
16	B4	37
16	B4	38
16	B4	39
16	B4	40
17	B5	1
17	B5	2
17	B5	3
17	B5	4
17	B5	5
17	B5	6
17	B5	7
17	B5	8
17	B5	9
17	B5	10
17	B5	11
17	B5	12
17	B5	13
17	B5	14
17	B5	15
17	B5	16
17	B5	17
17	B5	18
17	B5	19
17	B5	20
17	B5	21
17	B5	22
17	B5	23
17	B5	24
17	B5	25
17	B5	26
17	B5	27
17	B5	28
17	B5	29
17	B5	30
17	B5	31
17	B5	32
17	B5	33
17	B5	34
17	B5	35
17	B5	36
17	B5	37
17	B5	38
17	B5	39
17	B5	40
18	B6	1
18	B6	2
18	B6	3
18	B6	4
18	B6	5
18	B6	6
18	B6	7
18	B6	8
18	B6	9
18	B6	10
18	B6	11
18	B6	12
18	B6	13
18	B6	14
18	B6	15
18	B6	16
18	B6	17
18	B6	18
18	B6	19
18	B6	20
18	B6	21
18	B6	22
18	B6	23
18	B6	24
18	B6	25
18	B6	26
18	B6	27
18	B6	28
18	B6	29
18	B6	30
18	B6	31
18	B6	32
18	B6	33
18	B6	34
18	B6	35
18	B6	36
18	B6	37
18	B6	38
18	B6	39
18	B6	40
19	B7	1
19	B7	2
19	B7	3
19	B7	4
19	B7	5
19	B7	6
19	B7	7
19	B7	8
19	B7	9
19	B7	10
19	B7	11
19	B7	12
19	B7	13
19	B7	14
19	B7	15
19	B7	16
19	B7	17
19	B7	18
19	B7	19
19	B7	20
19	B7	21
19	B7	22
19	B7	23
19	B7	24
19	B7	25
19	B7	26
19	B7	27
19	B7	28
19	B7	29
19	B7	30
19	B7	31
19	B7	32
19	B7	33
19	B7	34
19	B7	35
19	B7	36
19	B7	37
19	B7	38
19	B7	39
19	B7	40
20	B8	1
20	B8	2
20	B8	3
20	B8	4
20	B8	5
20	B8	6
20	B8	7
20	B8	8
20	B8	9
20	B8	10
20	B8	11
20	B8	12
20	B8	13
20	B8	14
20	B8	15
20	B8	16
20	B8	17
20	B8	18
20	B8	19
20	B8	20
20	B8	21
20	B8	22
20	B8	23
20	B8	24
20	B8	25
20	B8	26
20	B8	27
20	B8	28
20	B8	29
20	B8	30
20	B8	31
20	B8	32
20	B8	33
20	B8	34
20	B8	35
20	B8	36
20	B8	37
20	B8	38
20	B8	39
20	B8	40
21	B9	1
21	B9	2
21	B9	3
21	B9	4
21	B9	5
21	B9	6
21	B9	7
21	B9	8
21	B9	9
21	B9	10
21	B9	11
21	B9	12
21	B9	13
21	B9	14
21	B9	15
21	B9	16
21	B9	17
21	B9	18
21	B9	19
21	B9	20
21	B9	21
21	B9	22
21	B9	23
21	B9	24
21	B9	25
21	B9	26
21	B9	27
21	B9	28
21	B9	29
21	B9	30
21	B9	31
21	B9	32
21	B9	33
21	B9	34
21	B9	35
21	B9	36
21	B9	37
21	B9	38
21	B9	39
21	B9	40
22	B10	1
22	B10	2
22	B10	3
22	B10	4
22	B10	5
22	B10	6
22	B10	7
22	B10	8
22	B10	9
22	B10	10
22	B10	11
22	B10	12
22	B10	13
22	B10	14
22	B10	15
22	B10	16
22	B10	17
22	B10	18
22	B10	19
22	B10	20
22	B10	21
22	B10	22
22	B10	23
22	B10	24
22	B10	25
22	B10	26
22	B10	27
22	B10	28
22	B10	29
22	B10	30
22	B10	31
22	B10	32
22	B10	33
22	B10	34
22	B10	35
22	B10	36
22	B10	37
22	B10	38
22	B10	39
22	B10	40
23	B11	1
23	B11	2
23	B11	3
23	B11	4
23	B11	5
23	B11	6
23	B11	7
23	B11	8
23	B11	9
23	B11	10
23	B11	11
23	B11	12
23	B11	13
23	B11	14
23	B11	15
23	B11	16
23	B11	17
23	B11	18
23	B11	19
23	B11	20
23	B11	21
23	B11	22
23	B11	23
23	B11	24
23	B11	25
23	B11	26
23	B11	27
23	B11	28
23	B11	29
23	B11	30
23	B11	31
23	B11	32
23	B11	33
23	B11	34
23	B11	35
23	B11	36
23	B11	37
23	B11	38
23	B11	39
23	B11	40
24	B12	1
24	B12	2
24	B12	3
24	B12	4
24	B12	5
24	B12	6
24	B12	7
24	B12	8
24	B12	9
24	B12	10
24	B12	11
24	B12	12
24	B12	13
24	B12	14
24	B12	15
24	B12	16
24	B12	17
24	B12	18
24	B12	19
24	B12	20
24	B12	21
24	B12	22
24	B12	23
24	B12	24
24	B12	25
24	B12	26
24	B12	27
24	B12	28
24	B12	29
24	B12	30
24	B12	31
24	B12	32
24	B12	33
24	B12	34
24	B12	35
24	B12	36
24	B12	37
24	B12	38
24	B12	39
24	B12	40
25	C1	1	IMRS	5.42915	-0.0155895
25	C1	2	IMRS	5.4248	-0.0223961
25	C1	3	IMRS	5.43213	-0.0175145
25	C1	4	IMRS	5.44427	-0.00783496
25	C1	5	IMRS	5.45889	0.0043251
25	C1	6	IMRS	5.44059	-0.0164257
25	C1	7	IMRS	5.44856	-0.0109099
25	C1	8	IMRS	5.4813	0.0193695
25	C1	9	IMRS	5.4885	0.0241124
25	C1	10	IMRS	5.47105	0.00420897
25	C1	11	IMRS	5.45819	-0.0111082
25	C1	12	IMRS	5.4774	0.00564853
25	C1	13	IMRS	5.48085	0.00664583
25	C1	14	IMRS	5.46652	-0.0101429
25	C1	15	IMRS	5.47308	-0.0060452
25	C1	16	IMRS	5.47921	-0.00236856
25	C1	17	IMRS	5.47917	-0.00485837
25	C1	18	IMRS	5.48928	0.00279367
25	C1	19	IMRS	5.51942	0.0304743
25	C1	20	IMRS	5.52598	0.0345777
25	C1	21	IMRS	5.49632	0.00245916
25	C1	22	IMRS	5.49202	-0.00429453
25	C1	23	IMRS	5.48373	-0.0150346
25	C1	24	IMRS	5.49845	-0.00277534
25	C1	25	IMRS	5.50795	0.00426921
25	C1	26	IMRS	5.50274	-0.00339333
25	C1	27	IMRS	5.50248	-0.00611011
25	C1	28	IMRS	5.50391	-0.00714128
25	C1	29	IMRS	5.50058	-0.012927
25	C1	30	IMRS	5.50345	-0.0125143
25	C1	31	IMRS	5.53195	0.0135384
25	C1	32	IMRS	5.55875	0.0378798
25	C1	33	IMRS	5.62749	0.104166
25	C1	34	IMRS	5.72531	0.199521
25	C1	35	IMRS	5.87728	0.349042
25	C1	36	IMRS	6.2147	0.684004
25	C1	37	IMRS	6.68323	1.15008
25	C1	38	IMRS	7.21978	1.68417
25	C1	39	IMRS	7.7646	2.22653
25	C1	40	IMRS	8.20117	2.66065
26	C2	1	IMRS	5.49659	0.00944298
26	C2	2	IMRS	5.50122	0.010206
26	C2	3	IMRS	5.49573	0.000848631
26	C2	4	IMRS	5.49595	-0.0028029
26	C2	5	IMRS	5.49292	-0.00969932
26	C2	6	IMRS	5.50976	0.00327693
26	C2	7	IMRS	5.51342	0.00306769
26	C2	8	IMRS	5.5106	-0.00361844
26	C2	9	IMRS	5.50951	-0.00857222
26	C2	10	IMRS	5.51798	-0.00397447
26	C2	11	IMRS	5.51749	-0.00832792
26	C2	12	IMRS	5.51959	-0.0101002
26	C2	13	IMRS	5.53928	0.00572798
26	C2	14	IMRS	5.55438	0.0169533
26	C2	15	IMRS	5.56294	0.0216464
26	C2	16	IMRS	5.56491	0.0197468
26	C2	17	IMRS	5.5558	0.00677497
26	C2	18	IMRS	5.55789	0.00499597
26	C2	19	IMRS	5.55791	0.00114988
26	C2	20	IMRS	5.56329	0.00265916
26	C2	21	IMRS	5.56312	-0.00137194
26	C2	22	IMRS	5.54996	-0.0184078
26	C2	23	IMRS	5.54955	-0.0226783
26	C2	24	IMRS	5.56665	-0.00944979
26	C2	25	IMRS	5.57798	-0.00198673
26	C2	26	IMRS	5.59063	0.00679765
26	C2	27	IMRS	5.59455	0.00685113
26	C2	28	IMRS	5.59367	0.0020962
26	C2	29	IMRS	5.59383	-0.00160255
26	C2	30	IMRS	5.59726	-0.00204497
26	C2	31	IMRS	5.61296	0.00978544
26	C2	32	IMRS	5.61786	0.0108236
26	C2	33	IMRS	5.64433	0.0334253
26	C2	34	IMRS	5.70883	0.0940524
26	C2	35	IMRS	5.82806	0.209413
26	C2	36	IMRS	6.04425	0.421745
26	C2	37	IMRS	6.3943	0.767922
26	C2	38	IMRS	6.89305	1.26281
26	C2	39	IMRS	7.49659	1.86248
26	C2	40	IMRS	7.98424	2.34626
27	C3	1
27	C3	2
27	C3	3
27	C3	4
27	C3	5
27	C3	6
27	C3	7
27	C3	8
27	C3	9
27	C3	10
27	C3	11
27	C3	12
27	C3	13
27	C3	14
27	C3	15
27	C3	16
27	C3	17
27	C3	18
27	C3	19
27	C3	20
27	C3	21
27	C3	22
27	C3	23
27	C3	24
27	C3	25
27	C3	26
27	C3	27
27	C3	28
27	C3	29
27	C3	30
27	C3	31
27	C3	32
27	C3	33
27	C3	34
27	C3	35
27	C3	36
27	C3	37
27	C3	38
27	C3	39
27	C3	40
28	C4	1
28	C4	2
28	C4	3
28	C4	4
28	C4	5
28	C4	6
28	C4	7
28	C4	8
28	C4	9
28	C4	10
28	C4	11
28	C4	12
28	C4	13
28	C4	14
28	C4	15
28	C4	16
28	C4	17
28	C4	18
28	C4	19
28	C4	20
28	C4	21
28	C4	22
28	C4	23
28	C4	24
28	C4	25
28	C4	26
28	C4	27
28	C4	28
28	C4	29
28	C4	30
28	C4	31
28	C4	32
28	C4	33
28	C4	34
28	C4	35
28	C4	36
28	C4	37
28	C4	38
28	C4	39
28	C4	40
29	C5	1
29	C5	2
29	C5	3
29	C5	4
29	C5	5
29	C5	6
29	C5	7
29	C5	8
29	C5	9
29	C5	10
29	C5	11
29	C5	12
29	C5	13
29	C5	14
29	C5	15
29	C5	16
29	C5	17
29	C5	18
29	C5	19
29	C5	20
29	C5	21
29	C5	22
29	C5	23
29	C5	24
29	C5	25
29	C5	26
29	C5	27
29	C5	28
29	C5	29
29	C5	30
29	C5	31
29	C5	32
29	C5	33
29	C5	34
29	C5	35
29	C5	36
29	C5	37
29	C5	38
29	C5	39
29	C5	40
30	C6	1
30	C6	2
30	C6	3
30	C6	4
30	C6	5
30	C6	6
30	C6	7
30	C6	8
30	C6	9
30	C6	10
30	C6	11
30	C6	12
30	C6	13
30	C6	14
30	C6	15
30	C6	16
30	C6	17
30	C6	18
30	C6	19
30	C6	20
30	C6	21
30	C6	22
30	C6	23
30	C6	24
30	C6	25
30	C6	26
30	C6	27
30	C6	28
30	C6	29
30	C6	30
30	C6	31
30	C6	32
30	C6	33
30	C6	34
30	C6	35
30	C6	36
30	C6	37
30	C6	38
30	C6	39
30	C6	40
31	C7	1
31	C7	2
31	C7	3
31	C7	4
31	C7	5
31	C7	6
31	C7	7
31	C7	8
31	C7	9
31	C7	10
31	C7	11
31	C7	12
31	C7	13
31	C7	14
31	C7	15
31	C7	16
31	C7	17
31	C7	18
31	C7	19
31	C7	20
31	C7	21
31	C7	22
31	C7	23
31	C7	24
31	C7	25
31	C7	26
31	C7	27
31	C7	28
31	C7	29
31	C7	30
31	C7	31
31	C7	32
31	C7	33
31	C7	34
31	C7	35
31	C7	36
31	C7	37
31	C7	38
31	C7	39
31	C7	40
32	C8	1
32	C8	2
32	C8	3
32	C8	4
32	C8	5
32	C8	6
32	C8	7
32	C8	8
32	C8	9
32	C8	10
32	C8	11
32	C8	12
32	C8	13
32	C8	14
32	C8	15
32	C8	16
32	C8	17
32	C8	18
32	C8	19
32	C8	20
32	C8	21
32	C8	22
32	C8	23
32	C8	24
32	C8	25
32	C8	26
32	C8	27
32	C8	28
32	C8	29
32	C8	30
32	C8	31
32	C8	32
32	C8	33
32	C8	34
32	C8	35
32	C8	36
32	C8	37
32	C8	38
32	C8	39
32	C8	40
33	C9	1
33	C9	2
33	C9	3
33	C9	4
33	C9	5
33	C9	6
33	C9	7
33	C9	8
33	C9	9
33	C9	10
33	C9	11
33	C9	12
33	C9	13
33	C9	14
33	C9	15
33	C9	16
33	C9	17
33	C9	18
33	C9	19
33	C9	20
33	C9	21
33	C9	22
33	C9	23
33	C9	24
33	C9	25
33	C9	26
33	C9	27
33	C9	28
33	C9	29
33	C9	30
33	C9	31
33	C9	32
33	C9	33
33	C9	34
33	C9	35
33	C9	36
33	C9	37
33	C9	38
33	C9	39
33	C9	40
34	C10	1
34	C10	2
34	C10	3
34	C10	4
34	C10	5
34	C10	6
34	C10	7
34	C10	8
34	C10	9
34	C10	10
34	C10	11
34	C10	12
34	C10	13
34	C10	14
34	C10	15
34	C10	16
34	C10	17
34	C10	18
34	C10	19
34	C10	20
34	C10	21
34	C10	22
34	C10	23
34	C10	24
34	C10	25
34	C10	26
34	C10	27
34	C10	28
34	C10	29
34	C10	30
34	C10	31
34	C10	32
34	C10	33
34	C10	34
34	C10	35
34	C10	36
34	C10	37
34	C10	38
34	C10	39
34	C10	40
35	C11	1
35	C11	2
35	C11	3
35	C11	4
35	C11	5
35	C11	6
35	C11	7
35	C11	8
35	C11	9
35	C11	10
35	C11	11
35	C11	12
35	C11	13
35	C11	14
35	C11	15
35	C11	16
35	C11	17
35	C11	18
35	C11	19
35	C11	20
35	C11	21
35	C11	22
35	C11	23
35	C11	24
35	C11	25
35	C11	26
35	C11	27
35	C11	28
35	C11	29
35	C11	30
35	C11	31
35	C11	32
35	C11	33
35	C11	34
35	C11	35
35	C11	36
35	C11	37
35	C11	38
35	C11	39
35	C11	40
36	C12	1
36	C12	2
36	C12	3
36	C12	4
36	C12	5
36	C12	6
36	C12	7
36	C12	8
36	C12	9
36	C12	10
36	C12	11
36	C12	12
36	C12	13
36	C12	14
36	C12	15
36	C12	16
36	C12	17
36	C12	18
36	C12	19
36	C12	20
36	C12	21
36	C12	22
36	C12	23
36	C12	24
36	C12	25
36	C12	26
36	C12	27
36	C12	28
36	C12	29
36	C12	30
36	C12	31
36	C12	32
36	C12	33
36	C12	34
36	C12	35
36	C12	36
36	C12	37
36	C12	38
36	C12	39
36	C12	40
37	D1	1	IMRS	4.16014	-0.00739546
37	D1	2	IMRS	4.17233	0.0015112
37	D1	3	IMRS	4.16876	-0.00535307
37	D1	4	IMRS	4.16238	-0.0150197
37	D1	5	IMRS	4.18554	0.00486184
37	D1	6	IMRS	4.20382	0.0198477
37	D1	7	IMRS	4.18921	0.00195323
37	D1	8	IMRS	4.19192	0.00137225
37	D1	9	IMRS	4.20433	0.0104959
37	D1	10	IMRS	4.19819	0.00107099
37	D1	11	IMRS	4.19002	-0.0103781
37	D1	12	IMRS	4.22459	0.0208975
37	D1	13	IMRS	4.2469	0.0399202
37	D1	14	IMRS	4.23933	0.0290725
37	D1	15	IMRS	4.22415	0.0105972
37	D1	16	IMRS	4.1899	-0.0269367
37	D1	17	IMRS	4.1891	-0.0310191
37	D1	18	IMRS	4.18673	-0.0366751
37	D1	19	IMRS	4.16314	-0.0635541
37	D1	20	IMRS	4.20305	-0.0269327
37	D1	21	IMRS	4.22315	-0.0101168
37	D1	22	IMRS	4.24226	0.00570166
37	D1	23	IMRS	4.25464	0.0147947
37	D1	24	IMRS	4.26207	0.018943
37	D1	25	IMRS	4.26569	0.0192738
37	D1	26	IMRS	4.25272	0.0030163
37	D1	27	IMRS	4.26318	0.0101935
37	D1	28	IMRS	4.26677	0.0104961
37	D1	29	IMRS	4.25513	-0.00443199
37	D1	30	IMRS	4.27076	0.00790884
37	D1	31	IMRS	4.27138	0.00524266
37	D1	32	IMRS	4.29196	0.0225383
37	D1	33	IMRS	4.34212	0.0694145
37	D1	34	IMRS	4.40021	0.124215
37	D1	35	IMRS	4.4426	0.163321
37	D1	36	IMRS	4.56978	0.287217
37	D1	37	IMRS	4.73172	0.445863
37	D1	38	IMRS	4.90878	0.619637
37	D1	39	IMRS	4.99701	0.704584
37	D1	40	IMRS	5.13539	0.839677
38	D2	1	IMRS	5.3844	-0.0140627
38	D2	2	IMRS	5.38912	-0.0114373
38	D2	3	IMRS	5.39852	-0.00414042
38	D2	4	IMRS	5.41757	0.0128115
38	D2	5	IMRS	5.41161	0.00475519
38	D2	6	IMRS	5.4167	0.00774913
38	D2	7	IMRS	5.41981	0.00875799
38	D2	8	IMRS	5.41922	0.00607565
38	D2	9	IMRS	5.42093	0.00568404
38	D2	10	IMRS	5.4071	-0.0102377
38	D2	11	IMRS	5.40117	-0.0182744
38	D2	12	IMRS	5.40119	-0.0203507
38	D2	13	IMRS	5.40675	-0.0168871
38	D2	14	IMRS	5.41794	-0.00779727
38	D2	15	IMRS	5.43464	0.00681242
38	D2	16	IMRS	5.4451	0.0151755
38	D2	17	IMRS	5.43558	0.00355107
38	D2	18	IMRS	5.42539	-0.00872999
38	D2	19	IMRS	5.41321	-0.0230095
38	D2	20	IMRS	5.44259	0.00427215
38	D2	21	IMRS	5.45426	0.0138455
38	D2	22	IMRS	5.44205	-0.000467872
38	D2	23	IMRS	5.45339	0.0087731
38	D2	24	IMRS	5.46503	0.018325
38	D2	25	IMRS	5.46609	0.0172782
38	D2	26	IMRS	5.44802	-0.00288118
38	D2	27	IMRS	5.43191	-0.0210903
38	D2	28	IMRS	5.44948	-0.00562277
38	D2	29	IMRS	5.46356	0.00635668
38	D2	30	IMRS	5.47946	0.0201643
38	D2	31	IMRS	5.48759	0.0261952
38	D2	32	IMRS	5.50211	0.0386186
38	D2	33	IMRS	5.52123	0.0556416
38	D2	34	IMRS	5.55805	0.0903652
38	D2	35	IMRS	5.64513	0.175349
38	D2	36	IMRS	5.83882	0.366942
38	D2	37	IMRS	6.13994	0.665961
38	D2	38	IMRS	6.58828	1.1122
38	D2	39	IMRS	7.1403	1.66213
38	D2	40	IMRS	7.64115	2.16087
39	D3	1
39	D3	2
39	D3	3
39	D3	4
39	D3	5
39	D3	6
39	D3	7
39	D3	8
39	D3	9
39	D3	10
39	D3	11
39	D3	12
39	D3	13
39	D3	14
39	D3	15
39	D3	16
39	D3	17
39	D3	18
39	D3	19
39	D3	20
39	D3	21
39	D3	22
39	D3	23
39	D3	24
39	D3	25
39	D3	26
39	D3	27
39	D3	28
39	D3	29
39	D3	30
39	D3	31
39	D3	32
39	D3	33
39	D3	34
39	D3	35
39	D3	36
39	D3	37
39	D3	38
39	D3	39
39	D3	40
40	D4	1
40	D4	2
40	D4	3
40	D4	4
40	D4	5
40	D4	6
40	D4	7
40	D4	8
40	D4	9
40	D4	10
40	D4	11
40	D4	12
40	D4	13
40	D4	14
40	D4	15
40	D4	16
40	D4	17
40	D4	18
40	D4	19
40	D4	20
40	D4	21
40	D4	22
40	D4	23
40	D4	24
40	D4	25
40	D4	26
40	D4	27
40	D4	28
40	D4	29
40	D4	30
40	D4	31
40	D4	32
40	D4	33
40	D4	34
40	D4	35
40	D4	36
40	D4	37
40	D4	38
40	D4	39
40	D4	40
41	D5	1
41	D5	2
41	D5	3
41	D5	4
41	D5	5
41	D5	6
41	D5	7
41	D5	8
41	D5	9
41	D5	10
41	D5	11
41	D5	12
41	D5	13
41	D5	14
41	D5	15
41	D5	16
41	D5	17
41	D5	18
41	D5	19
41	D5	20
41	D5	21
41	D5	22
41	D5	23
41	D5	24
41	D5	25
41	D5	26
41	D5	27
41	D5	28
41	D5	29
41	D5	30
41	D5	31
41	D5	32
41	D5	33
41	D5	34
41	D5	35
41	D5	36
41	D5	37
41	D5	38
41	D5	39
41	D5	40
42	D6	1
42	D6	2
42	D6	3
42	D6	4
42	D6	5
42	D6	6
42	D6	7
42	D6	8
42	D6	9
42	D6	10
42	D6	11
42	D6	12
42	D6	13
42	D6	14
42	D6	15
42	D6	16
42	D6	17
42	D6	18
42	D6	19
42	D6	20
42	D6	21
42	D6	22
42	D6	23
42	D6	24
42	D6	25
42	D6	26
42	D6	27
42	D6	28
42	D6	29
42	D6	30
42	D6	31
42	D6	32
42	D6	33
42	D6	34
42	D6	35
42	D6	36
42	D6	37
42	D6	38
42	D6	39
42	D6	40
43	D7	1
43	D7	2
43	D7	3
43	D7	4
43	D7	5
43	D7	6
43	D7	7
43	D7	8
43	D7	9
43	D7	10
43	D7	11
43	D7	12
43	D7	13
43	D7	14
43	D7	15
43	D7	16
43	D7	17
43	D7	18
43	D7	19
43	D7	20
43	D7	21
43	D7	22
43	D7	23
43	D7	24
43	D7	25
43	D7	26
43	D7	27
43	D7	28
43	D7	29
43	D7	30
43	D7	31
43	D7	32
43	D7	33
43	D7	34
43	D7	35
43	D7	36
43	D7	37
43	D7	38
43	D7	39
43	D7	40
44	D8	1
44	D8	2
44	D8	3
44	D8	4
44	D8	5
44	D8	6
44	D8	7
44	D8	8
44	D8	9
44	D8	10
44	D8	11
44	D8	12
44	D8	13
44	D8	14
44	D8	15
44	D8	16
44	D8	17
44	D8	18
44	D8	19
44	D8	20
44	D8	21
44	D8	22
44	D8	23
44	D8	24
44	D8	25
44	D8	26
44	D8	27
44	D8	28
44	D8	29
44	D8	30
44	D8	31
44	D8	32
44	D8	33
44	D8	34
44	D8	35
44	D8	36
44	D8	37
44	D8	38
44	D8	39
44	D8	40
45	D9	1
45	D9	2
45	D9	3
45	D9	4
45	D9	5
45	D9	6
45	D9	7
45	D9	8
45	D9	9
45	D9	10
45	D9	11
45	D9	12
45	D9	13
45	D9	14
45	D9	15
45	D9	16
45	D9	17
45	D9	18
45	D9	19
45	D9	20
45	D9	21
45	D9	22
45	D9	23
45	D9	24
45	D9	25
45	D9	26
45	D9	27
45	D9	28
45	D9	29
45	D9	30
45	D9	31
45	D9	32
45	D9	33
45	D9	34
45	D9	35
45	D9	36
45	D9	37
45	D9	38
45	D9	39
45	D9	40
46	D10	1
46	D10	2
46	D10	3
46	D10	4
46	D10	5
46	D10	6
46	D10	7
46	D10	8
46	D10	9
46	D10	10
46	D10	11
46	D10	12
46	D10	13
46	D10	14
46	D10	15
46	D10	16
46	D10	17
46	D10	18
46	D10	19
46	D10	20
46	D10	21
46	D10	22
46	D10	23
46	D10	24
46	D10	25
46	D10	26
46	D10	27
46	D10	28
46	D10	29
46	D10	30
46	D10	31
46	D10	32
46	D10	33
46	D10	34
46	D10	35
46	D10	36
46	D10	37
46	D10	38
46	D10	39
46	D10	40
47	D11	1
47	D11	2
47	D11	3
47	D11	4
47	D11	5
47	D11	6
47	D11	7
47	D11	8
47	D11	9
47	D11	10
47	D11	11
47	D11	12
47	D11	13
47	D11	14
47	D11	15
47	D11	16
47	D11	17
47	D11	18
47	D11	19
47	D11	20
47	D11	21
47	D11	22
47	D11	23
47	D11	24
47	D11	25
47	D11	26
47	D11	27
47	D11	28
47	D11	29
47	D11	30
47	D11	31
47	D11	32
47	D11	33
47	D11	34
47	D11	35
47	D11	36
47	D11	37
47	D11	38
47	D11	39
47	D11	40
48	D12	1
48	D12	2
48	D12	3
48	D12	4
48	D12	5
48	D12	6
48	D12	7
48	D12	8
48	D12	9
48	D12	10
48	D12	11
48	D12	12
48	D12	13
48	D12	14
48	D12	15
48	D12	16
48	D12	17
48	D12	18
48	D12	19
48	D12	20
48	D12	21
48	D12	22
48	D12	23
48	D12	24
48	D12	25
48	D12	26
48	D12	27
48	D12	28
48	D12	29
48	D12	30
48	D12	31
48	D12	32
48	D12	33
48	D12	34
48	D12	35
48	D12	36
48	D12	37
48	D12	38
48	D12	39
48	D12	40
49	E1	1	IMRS	4.86565	-0.0157576
49	E1	2	IMRS	4.87028	-0.0141304
49	E1	3	IMRS	4.89189	0.00446754
49	E1	4	IMRS	4.92195	0.0315121
49	E1	5	IMRS	4.92702	0.0335776
49	E1	6	IMRS	4.90686	0.0104089
49	E1	7	IMRS	4.89339	-0.00607124
49	E1	8	IMRS	4.87941	-0.0230621
49	E1	9	IMRS	4.884	-0.0214858
49	E1	10	IMRS	4.89203	-0.0164649
49	E1	11	IMRS	4.88899	-0.0225156
49	E1	12	IMRS	4.90501	-0.00950913
49	E1	13	IMRS	4.9183	0.000773214
49	E1	14	IMRS	4.92697	0.00643548
49	E1	15	IMRS	4.92882	0.00527517
49	E1	16	IMRS	4.91956	-0.00699593
49	E1	17	IMRS	4.9265	-0.00307411
49	E1	18	IMRS	4.92568	-0.00690519
49	E1	19	IMRS	4.90815	-0.0274432
49	E1	20	IMRS	4.92268	-0.0159187
49	E1	21	IMRS	4.94463	0.00301966
49	E1	22	IMRS	4.95818	0.0135571
49	E1	23	IMRS	4.964	0.0163631
49	E1	24	IMRS	4.96106	0.0104201
49	E1	25	IMRS	4.98257	0.0289179
49	E1	26	IMRS	4.9763	0.0196328
49	E1	27	IMRS	4.95755	-0.00212453
49	E1	28	IMRS	4.9399	-0.0227903
49	E1	29	IMRS	4.95668	-0.00901946
49	E1	30	IMRS	4.97212	0.00341676
49	E1	31	IMRS	4.98046	0.00874
49	E1	32	IMRS	5.00976	0.0350322
49	E1	33	IMRS	5.08522	0.107479
49	E1	34	IMRS	5.20956	0.228811
[truncated: 1,886 more rows]

## Sheet: Results
Block Type	96-Well 0.2-mL Block
Calibration Background is expired	Yes
Calibration Background performed on	10-09-2021
Calibration Pure Dye ABY is expired	Yes
Calibration Pure Dye ABY performed on	10-09-2021
Calibration Pure Dye CY5 is expired	Yes
Calibration Pure Dye CY5 performed on	10-09-2021
Calibration Pure Dye FAM is expired	Yes
Calibration Pure Dye FAM performed on	10-09-2021
Calibration Pure Dye JUN is expired	Yes
Calibration Pure Dye JUN performed on	10-09-2021
Calibration Pure Dye MUSTANG PURPLE is expired	Yes
Calibration Pure Dye MUSTANG PURPLE performed on	10-09-2021
Calibration Pure Dye NED is expired	Yes
Calibration Pure Dye NED performed on	10-09-2021
Calibration Pure Dye ROX is expired	Yes
Calibration Pure Dye ROX performed on	10-09-2021
Calibration Pure Dye SYBR is expired	Yes
Calibration Pure Dye SYBR performed on	10-09-2021
Calibration Pure Dye TAMRA is expired	Yes
Calibration Pure Dye TAMRA performed on	10-09-2021
Calibration Pure Dye VIC is expired	Yes
Calibration Pure Dye VIC performed on	10-09-2021
Calibration ROI is expired	Yes
Calibration ROI performed on	10-08-2021
Calibration Uniformity is expired	Yes
Calibration Uniformity performed on	10-08-2021
Chemistry	TAQMAN
Date Created	2023-12-19 22:39:50 PM EAT
Experiment Barcode
Experiment Comment
Experiment File Name	C:\Users\OMBENI\OneDrive\Desktop\2023-09-05_101159-final.eds
Experiment Name	2023-09-05_101157
Experiment Run End Time	2023-12-18 15:31:27 PM EAT
Experiment Type	Standard Curve
Instrument Name	SATREPS_QS5
Instrument Serial Number	272529713
Instrument Type	QuantStudio™ 5 System
Passive Reference	ROX
Post-read Stage/Step
Pre-read Stage/Step
Quantification Cycle Method	Ct
Signal Smoothing On	true
Stage/ Cycle where Ct Analysis is performed	Stage2, Step2
User Name
Well	Well Position	Omit	Sample Name	Target Name	Task	Reporter	Quencher	CT	Ct Mean	Ct SD	Quantity	Quantity Mean	Quantity SD	Y-Intercept	R(superscript 2)	Slope	Efficiency	Automatic Ct Threshold	Ct Threshold	Automatic Baseline	Baseline Start	Baseline End	Amp Status	Comments	Cq Conf	AMPNC	HIGHSD
1	A1	FALSE	Neg snail 1	IMRS	UNKNOWN	FAM	None	34.207	33.7178	0.691934	0			0	0	0	-100	TRUE	0.134755	TRUE	3	31	Amp		0.935689	N	Y
2	A2	FALSE	Neg snail 1	IMRS	UNKNOWN	FAM	None	33.2285	33.7178	0.691934	0			0	0	0	-100	TRUE	0.134755	TRUE	3	29	Amp		0.970905	N	Y
5	A5	FALSE	neg snail 9	IMRS	UNKNOWN	FAM	None	33.4054	33.7689	0.514016	0			0	0	0	-100	TRUE	0.134755	TRUE	3	28	Amp		0.957853	N	Y
6	A6	FALSE	neg snail 9	IMRS	UNKNOWN	FAM	None	34.1323	33.7689	0.514016	0			0	0	0	-100	TRUE	0.134755	TRUE	3	30	Amp		0.954619	N	Y
11	A11	FALSE	pos	IMRS	STANDARD	FAM	None	12.745	13.1033	0.506712	10			0	0	0	-100	TRUE	0.134755	TRUE	3	9	Amp		0.951784	N	Y
12	A12	FALSE	pos	IMRS	STANDARD	FAM	None	13.4616	13.1033	0.506712	10			0	0	0	-100	TRUE	0.134755	TRUE	3	10	Amp		0.963789	N	Y
13	B1	FALSE	Neg snail 2	IMRS	UNKNOWN	FAM	None	33.8156	33.7353	0.113566	0			0	0	0	-100	TRUE	0.134755	TRUE	3	30	Amp		0.954248	N	N
14	B2	FALSE	Neg snail 2	IMRS	UNKNOWN	FAM	None	33.655	33.7353	0.113566	0			0	0	0	-100	TRUE	0.134755	TRUE	3	31	Amp		0.958875	N	N
25	C1	FALSE	Neg snail 3	IMRS	UNKNOWN	FAM	None	33.5433	34.0033	0.650469	0			0	0	0	-100	TRUE	0.134755	TRUE	3	29	Amp		0.94117	N	Y
26	C2	FALSE	Neg snail 3	IMRS	UNKNOWN	FAM	None	34.4632	34.0033	0.650469	0			0	0	0	-100	TRUE	0.134755	TRUE	3	29	Amp		0.949375	N	Y
37	D1	FALSE	Neg snail 4	IMRS	UNKNOWN	FAM	None	34.4306	34.5141	0.118087	0			0	0	0	-100	TRUE	0.134755	TRUE	3	30	Amp		0.844558	N	N
38	D2	FALSE	Neg snail 4	IMRS	UNKNOWN	FAM	None	34.5976	34.5141	0.118087	0			0	0	0	-100	TRUE	0.134755	TRUE	3	27	Amp		0.946044	N	N
49	E1	FALSE	Neg snail 5	IMRS	UNKNOWN	FAM	None	33.3049	33.6397	0.473407	0			0	0	0	-100	TRUE	0.134755	TRUE	3	28	Amp		0.929889	N	N
50	E2	FALSE	Neg snail 5	IMRS	UNKNOWN	FAM	None	33.9744	33.6397	0.473407	0			0	0	0	-100	TRUE	0.134755	TRUE	3	30	Amp		0.961032	N	N
53	E5	FALSE	450_1	IMRS	UNKNOWN	FAM	None	14.288	14.2096	0.110976	0			0	0	0	-100	TRUE	0.134755	TRUE	3	11	Amp		0.967613	N	N
54	E6	FALSE	450_1	IMRS	UNKNOWN	FAM	None	14.1311	14.2096	0.110976	0			0	0	0	-100	TRUE	0.134755	TRUE	3	11	Amp		0.967085	N	N
61	F1	FALSE	Neg snail 6	IMRS	UNKNOWN	FAM	None	33.3644	33.9053	0.765058	0			0	0	0	-100	TRUE	0.134755	TRUE	3	29	Amp		0.948652	N	Y
62	F2	FALSE	Neg snail 6	IMRS	UNKNOWN	FAM	None	34.4463	33.9053	0.765058	0			0	0	0	-100	TRUE	0.134755	TRUE	3	29	Amp		0.957765	N	Y
65	F5	FALSE	450_2	IMRS	UNKNOWN	FAM	None	15.0089	15.2132	0.288985	0			0	0	0	-100	TRUE	0.134755	TRUE	3	12	Amp		0.935348	N	N
66	F6	FALSE	450_2	IMRS	UNKNOWN	FAM	None	15.4175	15.2132	0.288985	0			0	0	0	-100	TRUE	0.134755	TRUE	3	12	Amp		0.973458	N	N
73	G1	FALSE	Neg snail 7	IMRS	UNKNOWN	FAM	None	33.4328	34.0521	0.87577	0			0	0	0	-100	TRUE	0.134755	TRUE	3	31	Amp		0.946267	N	Y
74	G2	FALSE	Neg snail 7	IMRS	UNKNOWN	FAM	None	34.6713	34.0521	0.87577	0			0	0	0	-100	TRUE	0.134755	TRUE	3	30	Amp		0.957593	N	Y
77	G5	FALSE	500_1	IMRS	UNKNOWN	FAM	None	14.0018	14.0958	0.1329	0			0	0	0	-100	TRUE	0.134755	TRUE	3	11	Amp		0.976515	N	N
78	G6	FALSE	500_1	IMRS	UNKNOWN	FAM	None	14.1898	14.0958	0.1329	0			0	0	0	-100	TRUE	0.134755	TRUE	3	11	Amp		0.951668	N	N
85	H1	FALSE	neg snail 8	IMRS	UNKNOWN	FAM	None	34.0733	33.9669	0.150458	0			0	0	0	-100	TRUE	0.134755	TRUE	3	29	Amp		0.941758	N	N
86	H2	FALSE	neg snail 8	IMRS	UNKNOWN	FAM	None	33.8605	33.9669	0.150458	0			0	0	0	-100	TRUE	0.134755	TRUE	3	30	Amp		0.949442	N	N
89	H5	FALSE	500_2	IMRS	UNKNOWN	FAM	None	15.2586	15.2307	0.0394083	0			0	0	0	-100	TRUE	0.134755	TRUE	3	11	Amp		0.979569	N	N
90	H6	FALSE	500_2	IMRS	UNKNOWN	FAM	None	15.2028	15.2307	0.0394083	0			0	0	0	-100	TRUE	0.134755	TRUE	3	10	Amp		0.983264	N	N
95	H11	FALSE		IMRS	NTC	FAM	None	34.2603						0	0	0	-100	TRUE	0.134755	TRUE	3	31	Amp		0.955321	Y	N
96	H12	FALSE		IMRS	NTC	FAM	None	34.5009						0	0	0	-100	TRUE	0.134755	TRUE	3	28	Amp		0.944101	Y	N
